# Supplementary material for: High-resolution genetic linkage map of European pear (Pyrus communis) and QTL fine-mapping of vegetative budbreak time
Source: BMC Plant Biol. 2018 Aug 31;18:175. doi: 10.1186/s12870-018-1386-2 (PMC6117884; doi:10.1186/s12870-018-1386-2)
Supplement: Supplementary file 1 — Table S1. Marker data for the F1 SPD x HS genetic map consisting of 17 linkage groups constructed in this study. Table S2. European pear genome Scaffold alignment to linkage groups. Table S3. Neighbor-joining matrix of common SNP alleles within the 21 pear accessions. Table S4. Association mapping results of significant markers exceeding the permutation test for chilling requirements of 21 Pyrus spp. accessions. (XLS 347 kb) [file 12870_2018_1386_MOESM1_ESM.xls]

## Sheet: Supplementary Table 1
Marker data for the F1 SPD x HS genetic map consisting of 17 linkage groups constructed in this study
Marker number and genetic position		Scaffold number	Scaffold number	SPDxHS' LG
# Marker	Genetic position (cM)	Asian Genome*	European Genome**	LG***
marker2506	0	scaffold20.0.1	scaffold00123	1
marker2525	1.096	scaffold20.0.1	scaffold00123	1
marker15860	1.608	scaffold1136.0	scaffold00919	1
marker2533	2.828	scaffold20.0.1	scaffold00123	1
marker2496	3.719	scaffold20.0.1	scaffold00123	1
marker2498	4.78	scaffold20.0.1	scaffold00123	1
marker2504	5.007	scaffold20.0.1	scaffold00123	1
marker2535	5.378	scaffold20.0.1	scaffold00123	1
marker2529	5.747	scaffold20.0.1	scaffold00123	1
marker15853	6.204	scaffold1136.0	scaffold00919	1
marker2546	6.54	scaffold20.0.1	scaffold00123	1
marker15856	6.661	scaffold1136.0	scaffold00919	1
marker2494	7.087	scaffold20.0.1	scaffold00919	1
marker2558	7.222	scaffold20.0.1	scaffold00110	1
marker2567	7.376	scaffold20.0.1	scaffold00110	1
marker2597	8.425	scaffold20.0.1	scaffold00110	1
marker2605	9.156	scaffold20.0.1	scaffold00201	1
marker10790	10.487	scaffold280.0	scaffold00450	1
marker10784	10.696	scaffold280.0	scaffold09405	1
marker10792	11.022	scaffold280.0	scaffold00634	1
marker16048	11.949	scaffold1237.0	scaffold00269	1
marker8888	13.255	scaffold180.0	scaffold01128	1
marker13747	13.371	scaffold551.0	scaffold00240	1
marker10532	14.125	scaffold260.0.1	scaffold00269	1
marker482	14.599	scaffold2.0.1	scaffold00569	1
marker14035	14.782	scaffold594.0	scaffold00402	1
marker8887	15.817	scaffold180.0	scaffold01128	1
marker10527	16.108	scaffold260.0.1	scaffold00269	1
marker10531	16.907	scaffold260.0.1	scaffold00269	1
marker6624	18.67	scaffold103.0	scaffold00337	1
marker10519	18.718	scaffold260.0.1	scaffold13676	1
marker6646	19.201	scaffold103.0	scaffold00337	1
marker6653	19.306	scaffold103.0	scaffold00337	1
marker6644	19.8	scaffold103.0	scaffold00337	1
marker6652	19.871	scaffold103.0	scaffold00337	1
marker10520	19.919	scaffold260.0.1	scaffold02371	1
marker11634	20.627	scaffold346.0.1	scaffold00037	1
marker15908	20.809	scaffold1170.0	scaffold00147	1
marker6632	20.902	scaffold103.0	scaffold00337	1
marker6661	21.353	scaffold103.0	scaffold00147	1
marker6642	21.744	scaffold103.0	scaffold00337	1
marker4576	21.761	scaffold56.0.1	scaffold00037	1
marker6679	21.926	scaffold103.0	scaffold00147	1
marker15907	22.758	scaffold1170.0	scaffold00147	1
marker2087	22.813	scaffold16.0.1	scaffold00188	1
marker4571	22.973	scaffold56.0.1	scaffold00037	1
marker2083	23.169	scaffold16.0.1	scaffold00188	1
marker2078	23.231	scaffold16.0.1	scaffold00188	1
marker2043	24.715	scaffold16.0.1	scaffold00274	1
marker2030	24.735	scaffold16.0.1	scaffold00274	1
marker2034	24.799	scaffold16.0.1	scaffold00274	1
marker2061	24.868	scaffold16.0.1	scaffold47665	1
marker2054	24.976	scaffold16.0.1	scaffold00175	1
marker2053	25.106	scaffold16.0.1	scaffold00175	1
marker2048	25.243	scaffold16.0.1	scaffold00175	1
marker2042	25.592	scaffold16.0.1	scaffold00274	1
marker2044	26.064	scaffold16.0.1	scaffold00175	1
marker2012	26.302	scaffold16.0.1	scaffold00377	1
marker2028	26.49	scaffold16.0.1	scaffold00274	1
marker13045	27.031	scaffold467.0	scaffold00037	1
marker1999	27.463	scaffold16.0.1	scaffold00377	1
marker2013	27.633	scaffold16.0.1	scaffold00377	1
marker13044	28.012	scaffold467.0	scaffold00037	1
marker13053	28.102	scaffold467.0	scaffold00037	1
marker13055	28.512	scaffold467.0	scaffold00037	1
marker13018	28.597	scaffold467.0	scaffold00400	1
marker13042	28.739	scaffold467.0	scaffold00037	1
marker13026	28.761	scaffold467.0	scaffold00400	1
marker13038	29.212	scaffold467.0	scaffold00400	1
marker14918	29.25	scaffold797.0	scaffold00438	1
marker13036	29.373	scaffold467.0	scaffold00400	1
marker13021	29.545	scaffold467.0	scaffold00400	1
marker13023	30.053	scaffold467.0	scaffold00400	1
marker14916	30.067	scaffold797.0	scaffold00438	1
marker14912	30.337	scaffold797.0	scaffold00438	1
marker11435	30.917	scaffold330.0	scaffold01593	1
marker11436	31.624	scaffold330.0	scaffold01593	1
marker11451	32.224	scaffold330.0	scaffold00403	1
marker11460	32.271	scaffold330.0	scaffold02002	1
marker11446	32.589	scaffold330.0	scaffold00403	1
marker11450	32.881	scaffold330.0	scaffold00403	1
marker11461	33.305	scaffold330.0	scaffold02002	1
marker11443	33.549	scaffold330.0	scaffold00403	1
marker16317	33.688	scaffold1664.0	scaffold02418	1
marker410	33.901	scaffold1.0.1	scaffold13411	1
marker8755	34.091	scaffold173.0	scaffold34166	1
marker11445	34.489	scaffold330.0	scaffold00403	1
marker8757	34.87	scaffold173.0	scaffold00148	1
marker12809	36.487	scaffold450.0	scaffold00026	1
marker12395	36.696	scaffold413.0	scaffold00329	1
marker10751	37.345	scaffold275.0	scaffold00073	1
marker10763	37.811	scaffold275.0	scaffold00073	1
marker10767	38.105	scaffold275.0	scaffold37592	1
marker12813	38.173	scaffold450.0	scaffold00026	1
marker10749	38.541	scaffold275.0	scaffold00073	1
marker7969	38.87	scaffold144.0	scaffold01549	1
marker10760	39.536	scaffold275.0	scaffold00073	1
marker10750	39.796	scaffold275.0	scaffold00073	1
marker10737	39.947	scaffold275.0	scaffold00026	1
marker12763	40.062	scaffold450.0	scaffold00026	1
marker12746	40.577	scaffold450.0	scaffold00026	1
marker10738	40.623	scaffold275.0	scaffold00026	1
marker10746	41.037	scaffold275.0	scaffold00073	1
marker10741	41.278	scaffold275.0	scaffold00026	1
marker12390	41.692	scaffold413.0	scaffold00329	1
marker12757	41.979	scaffold450.0	scaffold00026	1
marker7973	43.03	scaffold144.0	scaffold133623	1
marker11285	44.476	scaffold313.0	scaffold00026	1
marker11279	45.192	scaffold313.0	scaffold00983	1
marker8395	45.972	scaffold158.0	scaffold00903	1
marker11276	46.263	scaffold313.0	scaffold00983	1
marker11260	46.652	scaffold313.0	scaffold00299	1
marker11274	47.225	scaffold313.0	scaffold00983	1
marker16053	47.494	scaffold1254.0	scaffold00395	1
marker8396	48.288	scaffold158.0	scaffold00903	1
marker14016	48.816	scaffold591.0	scaffold00299	1
marker14018	49.839	scaffold591.0	scaffold00299	1
marker15561	50.904	scaffold1015.0	scaffold00458	1
marker13831	51.279	scaffold566.0	scaffold01646	1
marker13830	51.279	scaffold566.0	scaffold01646	1
marker13828	51.506	scaffold566.0	scaffold01646	1
marker14374	52.651	scaffold654.0	scaffold47745	1
marker8391	54.064	scaffold158.0	scaffold85576	1
marker16079	54.933	scaffold1277.0	scaffold00754	1
marker16078	55.024	scaffold1277.0	scaffold00754	1
marker11197	55.613	scaffold304.0.1	scaffold00220	1
marker11195	56.251	scaffold304.0.1	scaffold00220	1
marker15080	57.71	scaffold872.0	scaffold01036	1
marker15079	59.06	scaffold872.0	scaffold01036	1
marker7187	59.167	scaffold116.0.1	scaffold02632	1
marker15081	59.829	scaffold872.0	scaffold01036	1
marker15078	60.506	scaffold872.0	scaffold01776	1
marker7179	61.149	scaffold116.0.1	scaffold01047	1
marker12252	61.428	scaffold396.0	scaffold01301	1
marker9255	61.594	scaffold199.0	scaffold02244	1
marker9257	61.943	scaffold199.0	scaffold02244	1
marker13995	62.661	scaffold583.0	scaffold01494	1
marker13996	63.044	scaffold583.0	scaffold01494	1
marker7717	63.888	scaffold132.0.1	scaffold01333	1
marker14267	64.608	scaffold634.0	scaffold02761	1
marker14377	65.692	scaffold653.0	scaffold02392	1
marker14475	67.888	scaffold312.2.1	scaffold01496	1
marker11577	67.971	scaffold341.0	scaffold01356	1
marker10393	68.604	scaffold258.0	scaffold01416	1
marker13768	69.377	scaffold531.0	scaffold02390	1
marker14468	69.835	scaffold312.2.1	scaffold01496	1
marker7184	71.127	scaffold116.0.1	scaffold02632	1
marker13660	73.444	scaffold537.0	scaffold01080	1
marker11581	76.193	scaffold341.0	scaffold01360	1
marker14806	0	scaffold775.0	scaffold00879	2
marker3726	0.971	scaffold39.0.1	scaffold00616	2
marker9237	1.989	scaffold196.0	scaffold00006	2
marker3456	2.82	scaffold35.0.1	scaffold00535	2
marker3721	3.075	scaffold39.0.1	scaffold00616	2
marker3728	3.619	scaffold39.0.1	scaffold00616	2
marker3742	4.175	scaffold39.0.1	scaffold00006	2
marker3730	4.667	scaffold39.0.1	scaffold00616	2
marker3777	5.107	scaffold39.0.1	scaffold00006	2
marker3512	5.666	scaffold35.0.1	scaffold00184	2
marker3468	6.021	scaffold35.0.1	scaffold00694	2
marker3498	6.521	scaffold35.0.1	scaffold00367	2
marker14143	6.532	scaffold609.0.1	scaffold01363	2
marker3675	6.589	scaffold39.0.1	scaffold00359	2
marker3681	6.822	scaffold39.0.1	scaffold00359	2
marker3694	7.345	scaffold39.0.1	scaffold01660	2
marker14144	7.498	scaffold609.0.1	scaffold01363	2
marker3686	7.516	scaffold39.0.1	scaffold00359	2
marker3680	8.219	scaffold39.0.1	scaffold00359	2
marker3692	8.49	scaffold39.0.1	scaffold00359	2
marker14139	8.653	scaffold609.0.1	scaffold01363	2
marker7394	8.982	scaffold124.0.1	scaffold01911	2
marker8389	11.963	scaffold158.0	scaffold36069	2
marker15291	12.524	scaffold924.0	scaffold00921	2
marker14906	14.174	scaffold793.0	scaffold02030	2
marker11009	15.168	scaffold292.0	scaffold01426	2
marker13336	16.692	scaffold487.0	scaffold00644	2
marker15523	16.94	scaffold999.0	scaffold01557	2
marker13623	17.347	scaffold533.0	scaffold01544	2
marker10389	19.721	scaffold256.0	scaffold03075	2
marker10381	21.081	scaffold252.0	scaffold32272	2
marker10867	22.262	scaffold283.0	scaffold09056	2
marker15250	22.536	scaffold922.0.1	scaffold00480	2
marker13204	22.747	scaffold474.0	scaffold00627	2
marker11785	24.129	scaffold358.0	scaffold122899	2
marker6574	24.502	scaffold101.0	scaffold00907	2
marker6553	25.274	scaffold101.0	scaffold99272	2
marker10859	26.127	scaffold283.0	scaffold37985	2
marker10860	26.145	scaffold283.0	scaffold37985	2
marker10885	26.309	scaffold283.0	scaffold01683	2
marker6554	27.42	scaffold101.0	scaffold00173	2
marker6567	28.601	scaffold101.0	scaffold00907	2
marker6584	29.164	scaffold101.0	scaffold00082	2
marker14460	31.514	scaffold674.0	scaffold01501	2
marker10875	32.814	scaffold283.0	scaffold04193	2
marker1066	34.876	scaffold4.0	scaffold00016	2
marker1011	36.425	scaffold4.0	scaffold00076	2
marker1004	37.033	scaffold4.0	scaffold00785	2
marker1018	37.198	scaffold4.0	scaffold00076	2
marker1043	37.417	scaffold4.0	scaffold00016	2
marker1002	38.05	scaffold4.0	scaffold00785	2
marker1047	38.153	scaffold4.0	scaffold00016	2
marker1045	38.241	scaffold4.0	scaffold00016	2
marker1050	38.567	scaffold4.0	scaffold00016	2
marker1027	38.766	scaffold4.0	scaffold00757	2
marker1029	38.814	scaffold4.0	scaffold00757	2
marker1061	38.816	scaffold4.0	scaffold00016	2
marker1070	39.051	scaffold4.0	scaffold00016	2
marker1007	39.781	scaffold4.0	scaffold00785	2
marker1010	40.428	scaffold4.0	scaffold00076	2
marker1013	40.51	scaffold4.0	scaffold00076	2
marker995	40.894	scaffold4.0	scaffold00785	2
marker15446	41.316	scaffold961.0	scaffold00076	2
marker1001	41.638	scaffold4.0	scaffold00785	2
marker996	42.717	scaffold4.0	scaffold00785	2
marker11747	42.879	scaffold349.0	scaffold00800	2
marker11749	44.413	scaffold349.0	scaffold00800	2
marker4340	44.844	scaffold50.0	scaffold01034	2
marker11756	45.379	scaffold349.0	scaffold00800	2
marker13924	47.121	scaffold571.0	scaffold00167	2
marker13916	48.128	scaffold571.0	scaffold00167	2
marker13921	48.464	scaffold571.0	scaffold00167	2
marker15118	49.794	scaffold890.0	scaffold00277	2
marker15111	50.213	scaffold890.0	scaffold00277	2
marker15116	50.38	scaffold890.0	scaffold00277	2
marker9020	51.749	scaffold183.0	scaffold00012	2
marker11827	53.533	scaffold357.0	scaffold118768	2
marker14586	54.285	scaffold700.0	scaffold00012	2
marker11815	54.762	scaffold357.0	scaffold02005	2
marker12898	55.661	scaffold458.0.1	scaffold00408	2
marker14588	56.519	scaffold700.0	scaffold01888	2
marker6235	57.852	scaffold94.0	scaffold00004	2
marker16283	58.361	scaffold1585.0	scaffold00004	2
marker6252	59.342	scaffold94.0	scaffold00004	2
marker15653	60.359	scaffold1057.0	scaffold02385	2
marker12915	60.476	scaffold458.0.1	scaffold00004	2
marker12843	62.248	scaffold453.0	scaffold00417	2
marker12835	63.126	scaffold453.0	scaffold00417	2
marker12838	63.535	scaffold453.0	scaffold00417	2
marker7052	64.677	scaffold113.0	scaffold00419	2
marker6251	64.761	scaffold94.0	scaffold00004	2
marker7054	65.474	scaffold113.0	scaffold00419	2
marker7795	66.592	scaffold140.0	scaffold00289	2
marker7867	68.644	scaffold140.0	scaffold00430	2
marker7834	70.372	scaffold140.0	scaffold00275	2
marker7881	73.505	scaffold140.0	scaffold00430	2
marker11610	0	scaffold344.0	scaffold63331	3
marker11680	0.992	scaffold348.0	scaffold00324	3
marker11618	1.813	scaffold344.0	scaffold02053	3
marker11667	2.474	scaffold348.0	scaffold00324	3
marker11664	4.567	scaffold348.0	scaffold00324	3
marker11666	5.283	scaffold348.0	scaffold00324	3
marker11627	5.291	scaffold344.0	scaffold01543	3
marker11676	6.265	scaffold348.0	scaffold00324	3
marker11623	6.338	scaffold344.0	scaffold10142	3
marker11670	6.782	scaffold348.0	scaffold00324	3
marker11626	7.051	scaffold344.0	scaffold01543	3
marker11625	7.251	scaffold344.0	scaffold01543	3
marker12501	7.302	scaffold424.0	scaffold00865	3
marker11668	7.437	scaffold348.0	scaffold00324	3
marker11602	7.916	scaffold344.0	scaffold00393	3
marker11615	7.974	scaffold344.0	scaffold02053	3
marker11601	8.355	scaffold344.0	scaffold00393	3
marker11662	8.438	scaffold348.0	scaffold00324	3
marker11600	9.005	scaffold344.0	scaffold00393	3
marker11603	9.366	scaffold344.0	scaffold00393	3
marker12508	9.544	scaffold424.0	scaffold01304	3
marker12031	10.914	scaffold378.0	scaffold03900	3
marker9289	11.2	scaffold198.0	scaffold00153	3
marker9297	11.56	scaffold198.0	scaffold01985	3
marker9315	11.953	scaffold198.0	scaffold00053	3
marker14832	12.137	scaffold782.0	scaffold01172	3
marker9317	12.439	scaffold198.0	scaffold00053	3
marker9301	12.875	scaffold198.0	scaffold01985	3
marker14829	13.089	scaffold782.0	scaffold01172	3
marker14835	13.166	scaffold782.0	scaffold01101	3
marker12041	13.564	scaffold378.0	scaffold00099	3
marker12605	14.325	scaffold432.0.1	scaffold00094	3
marker12373	14.476	scaffold412.0	scaffold00094	3
marker12224	15.747	scaffold393.0	scaffold00642	3
marker15217	16.095	scaffold898.0	scaffold01053	3
marker4393	16.575	scaffold26.0.1	scaffold00119	3
marker4387	16.721	scaffold26.0.1	scaffold00119	3
marker4386	16.831	scaffold26.0.1	scaffold00119	3
marker12212	17.438	scaffold393.0	scaffold75165	3
marker12221	17.957	scaffold393.0	scaffold01022	3
marker15221	18.057	scaffold898.0	scaffold01053	3
marker11295	18.21	scaffold316.0	scaffold02366	3
marker3912	18.393	scaffold45.0.1	scaffold01043	3
marker5938	20.123	scaffold85.0.1	scaffold00030	3
marker5977	20.773	scaffold86.0	scaffold01372	3
marker5989	20.928	scaffold86.0	scaffold07655	3
marker5937	21.049	scaffold85.0.1	scaffold00030	3
marker5971	21.152	scaffold86.0	scaffold02152	3
marker2697	21.262	scaffold21.0	scaffold00744	3
marker5976	21.365	scaffold86.0	scaffold01372	3
marker11908	21.561	scaffold367.0	scaffold01652	3
marker5984	21.783	scaffold86.0	scaffold03031	3
marker5983	22.504	scaffold86.0	scaffold26341	3
marker5978	22.742	scaffold86.0	scaffold03639	3
marker15315	23.422	scaffold938.0	scaffold00406	3
marker15316	23.635	scaffold938.0	scaffold00406	3
marker11165	24.222	scaffold302.0	scaffold00584	3
marker11158	25.317	scaffold302.0	scaffold33429	3
marker10619	25.544	scaffold257.0	scaffold02512	3
marker10005	25.884	scaffold233.0	scaffold33429	3
marker12867	26.916	scaffold456.0	scaffold14074	3
marker10600	26.927	scaffold257.0	scaffold00366	3
marker10601	26.927	scaffold257.0	scaffold00366	3
marker8993	27.289	scaffold182.0.1	scaffold00407	3
marker10620	27.643	scaffold257.0	scaffold02512	3
marker12863	28.021	scaffold455.0	scaffold29354	3
marker16164	29.101	scaffold1357.0	scaffold00410	3
marker13634	30.261	scaffold533.0	scaffold02670	3
marker12675	31.675	scaffold438.0	scaffold00262	3
marker7188	33.47	scaffold115.0	scaffold01212	3
marker14768	33.701	scaffold759.0	scaffold00433	3
marker14770	34.05	scaffold759.0	scaffold00433	3
marker7355	34.103	scaffold123.0	scaffold75508	3
marker7352	34.174	scaffold123.0	scaffold139392	3
marker7190	34.177	scaffold115.0	scaffold01912	3
marker14766	35.141	scaffold759.0	scaffold00433	3
marker14769	35.335	scaffold759.0	scaffold00433	3
marker7354	36.227	scaffold123.0	scaffold00331	3
marker14765	36.37	scaffold759.0	scaffold00433	3
marker10002	36.876	scaffold233.0	scaffold33429	3
marker14764	38.209	scaffold759.0	scaffold00433	3
marker7345	39.237	scaffold123.0	scaffold00331	3
marker7356	39.783	scaffold123.0	scaffold75508	3
marker4819	42.878	scaffold63.0	scaffold00854	3
marker8133	43.461	scaffold150.0	scaffold00263	3
marker13257	43.637	scaffold485.0	scaffold00169	3
marker4823	44.025	scaffold63.0	scaffold00854	3
marker8124	44.351	scaffold150.0	scaffold00263	3
marker8147	45.029	scaffold150.0	scaffold00263	3
marker16028	47.237	scaffold1216.0	scaffold00169	3
marker10462	48.213	scaffold98.0.1	scaffold00030	3
marker10467	49.328	scaffold98.0.1	scaffold00030	3
marker4848	50.096	scaffold63.0	scaffold00820	3
marker10425	52.591	scaffold98.0.1	scaffold00227	3
marker7226	54.492	scaffold118.0	scaffold01071	3
marker10463	56.575	scaffold98.0.1	scaffold00030	3
marker7196	57.683	scaffold118.0	scaffold00030	3
marker457	59.011	scaffold2.0.1	scaffold08552	3
marker9242	61.21	scaffold196.0	scaffold00520	3
marker1366	65.263	scaffold10.0.1	scaffold01583	3
marker1398	67.859	scaffold10.0.1	scaffold00310	3
marker12287	69.282	scaffold399.0	scaffold20232	3
marker1411	72.683	scaffold10.0.1	scaffold00549	3
marker1410	74.668	scaffold10.0.1	scaffold00549	3
marker10206	0	scaffold244.0	scaffold01520	4
marker9380	2.263	scaffold202.0.1	scaffold00039	4
marker11033	2.992	scaffold297.0	scaffold00375	4
marker10212	3.801	scaffold244.0	scaffold01520	4
marker11013	3.832	scaffold297.0	scaffold01686	4
marker13215	4.638	scaffold479.0	scaffold00229	4
marker11029	5.013	scaffold297.0	scaffold00629	4
marker10204	5.327	scaffold244.0	scaffold00859	4
marker11026	5.789	scaffold297.0	scaffold00629	4
marker10543	6.286	scaffold54.2.1	scaffold00683	4
marker10198	6.674	scaffold244.0	scaffold01812	4
marker10537	6.985	scaffold54.2.1	scaffold00673	4
marker10534	7.193	scaffold54.2.1	scaffold00673	4
marker10536	7.301	scaffold54.2.1	scaffold00673	4
marker10539	7.538	scaffold54.2.1	scaffold01931	4
marker10195	7.938	scaffold244.0	scaffold00682	4
marker10211	8.171	scaffold244.0	scaffold01520	4
marker10556	8.255	scaffold54.2.1	scaffold18643	4
marker15361	8.257	scaffold54.1	scaffold00682	4
marker12985	8.831	scaffold466.0	scaffold00330	4
marker6985	9.499	scaffold111.0.1	scaffold00330	4
marker9371	9.859	scaffold202.0.1	scaffold00689	4
marker16214	10.328	scaffold1474.0	scaffold00039	4
marker12742	10.84	scaffold452.0	scaffold00161	4
marker11546	12.915	scaffold333.0	scaffold00222	4
marker6993	13.295	scaffold111.0.1	scaffold00039	4
marker16277	13.561	scaffold1586.0	scaffold00713	4
marker11961	14.03	scaffold370.0	scaffold00713	4
marker11958	14.602	scaffold370.0	scaffold00713	4
marker11959	15.045	scaffold370.0	scaffold00713	4
marker13714	15.937	scaffold545.0	scaffold00039	4
marker11547	17.088	scaffold333.0	scaffold00222	4
marker13702	17.378	scaffold545.0	scaffold00039	4
marker12196	18.589	scaffold387.0	scaffold01346	4
marker11411	19.636	scaffold325.0	scaffold00488	4
marker11413	20.956	scaffold325.0	scaffold00488	4
marker12193	21.96	scaffold387.0	scaffold01346	4
marker10112	24.049	scaffold234.0	scaffold02835	4
marker10118	24.43	scaffold234.0	scaffold01217	4
marker10133	24.578	scaffold234.0	scaffold00390	4
marker10134	25.113	scaffold234.0	scaffold00390	4
marker6435	25.123	scaffold96.0.1	scaffold00390	4
marker6433	25.338	scaffold96.0.1	scaffold00390	4
marker13646	27.41	scaffold534.0	scaffold00625	4
marker10920	27.502	scaffold290.0	scaffold03226	4
marker16241	28.512	scaffold1492.0	scaffold01017	4
marker10190	31.154	scaffold243.0.1	scaffold08660	4
marker9155	35.656	scaffold191.0	scaffold39563	4
marker11054	39.687	scaffold295.0	scaffold00424	4
marker9162	40.318	scaffold191.0	scaffold00420	4
marker11377	40.796	scaffold322.0	scaffold00490	4
marker9156	41.401	scaffold191.0	scaffold39563	4
marker11372	42.81	scaffold322.0	scaffold00490	4
marker11400	43.296	scaffold322.0	scaffold00851	4
marker11374	43.455	scaffold322.0	scaffold00490	4
marker11061	43.758	scaffold295.0	scaffold75913	4
marker11395	43.786	scaffold322.0	scaffold60244	4
marker11392	43.796	scaffold322.0	scaffold48182	4
marker11373	44.272	scaffold322.0	scaffold00490	4
marker11393	44.376	scaffold322.0	scaffold60244	4
marker11402	44.772	scaffold322.0	scaffold01391	4
marker11056	44.815	scaffold295.0	scaffold00424	4
marker11055	44.984	scaffold295.0	scaffold00424	4
marker11060	45.076	scaffold295.0	scaffold75913	4
marker11375	45.239	scaffold322.0	scaffold00490	4
marker11376	45.481	scaffold322.0	scaffold00490	4
marker11371	45.637	scaffold322.0	scaffold29736	4
marker11038	45.656	scaffold295.0	scaffold00096	4
marker11059	45.906	scaffold295.0	scaffold00424	4
marker11037	45.958	scaffold295.0	scaffold00096	4
marker11048	46.69	scaffold295.0	scaffold00096	4
marker10031	47.134	scaffold235.0	scaffold00096	4
marker10015	47.474	scaffold235.0	scaffold00096	4
marker10035	47.646	scaffold235.0	scaffold00096	4
marker10007	47.897	scaffold235.0	scaffold00096	4
marker10034	48.171	scaffold235.0	scaffold00096	4
marker10065	48.405	scaffold235.0	scaffold00736	4
marker10046	48.645	scaffold235.0	scaffold00736	4
marker10056	48.691	scaffold235.0	scaffold00736	4
marker10057	48.795	scaffold235.0	scaffold00736	4
marker10069	49.253	scaffold235.0	scaffold01820	4
marker7774	49.603	scaffold135.0.1	scaffold00005	4
marker9353	49.69	scaffold200.0	scaffold32705	4
marker7773	50.057	scaffold135.0.1	scaffold00005	4
marker9333	50.07	scaffold200.0	scaffold00005	4
marker15353	50.071	scaffold951.0	scaffold00005	4
marker14208	51.132	scaffold615.0.1	scaffold47824	4
marker7767	52.709	scaffold135.0.1	scaffold00005	4
marker9328	53.878	scaffold200.0	scaffold00005	4
marker9320	54.995	scaffold200.0	scaffold00005	4
marker9321	55.209	scaffold200.0	scaffold00005	4
marker9322	57.504	scaffold200.0	scaffold00005	4
marker13058	58.734	scaffold462.0	scaffold00155	4
marker9355	59.616	scaffold200.0	scaffold32705	4
marker7781	60.548	scaffold135.0.1	scaffold00155	4
marker9350	62.889	scaffold200.0	scaffold00005	4
marker13230	63.135	scaffold483.0	scaffold00038	4
marker10074	64.113	scaffold235.0	scaffold00005	4
marker13249	64.486	scaffold483.0	scaffold00038	4
marker14255	67.351	scaffold637.0	scaffold01857	4
marker9736	68.725	scaffold222.0	scaffold00668	4
marker11115	70.764	scaffold300.0	scaffold00038	4
marker14509	72.414	scaffold681.0	scaffold07846	4
marker7235	73.759	scaffold120.0	scaffold00381	4
marker14655	0	scaffold715.0	scaffold00062	5
marker8563	7.459	scaffold171.0	scaffold01667	5
marker8557	7.735	scaffold171.0	scaffold00845	5
marker15595	8.33	scaffold1039.0	scaffold00411	5
marker8545	8.423	scaffold166.0.1	scaffold00411	5
marker8559	8.601	scaffold171.0	scaffold00845	5
marker15631	9.285	scaffold1050.0	scaffold04560	5
marker8544	9.618	scaffold166.0.1	scaffold00411	5
marker11369	10.495	scaffold317.0	scaffold00411	5
marker8047	10.738	scaffold147.0	scaffold00838	5
marker8046	10.958	scaffold147.0	scaffold00838	5
marker8547	11.182	scaffold166.0.1	scaffold00652	5
marker11368	11.866	scaffold317.0	scaffold00411	5
marker8569	12.216	scaffold171.0	scaffold00663	5
marker14654	13.348	scaffold715.0	scaffold00062	5
marker8561	13.942	scaffold171.0	scaffold01667	5
marker12357	14.398	scaffold409.0	scaffold00186	5
marker8573	14.422	scaffold171.0	scaffold00663	5
marker8560	14.93	scaffold171.0	scaffold01667	5
marker12366	15.841	scaffold409.0	scaffold00947	5
marker12358	15.917	scaffold409.0	scaffold00186	5
marker12356	16.325	scaffold409.0	scaffold00186	5
marker15144	16.904	scaffold891.0	scaffold06990	5
marker13587	17.434	scaffold523.0	scaffold00492	5
marker15142	18.296	scaffold891.0	scaffold06990	5
marker14707	19.707	scaffold733.0.1	scaffold00559	5
marker12364	20.168	scaffold409.0	scaffold00186	5
marker7899	21.207	scaffold139.0.1	scaffold01322	5
marker7856	21.395	scaffold140.0	scaffold01200	5
marker7900	21.887	scaffold139.0.1	scaffold01322	5
marker7892	22.369	scaffold139.0.1	scaffold00215	5
marker11883	22.463	scaffold356.0	scaffold00209	5
marker14706	23.005	scaffold733.0.1	scaffold00559	5
marker7895	23.396	scaffold139.0.1	scaffold01500	5
marker16333	25.429	scaffold1734.0	scaffold03452	5
marker14956	25.513	scaffold807.0	scaffold02074	5
marker14411	25.794	scaffold662.0.1	scaffold00539	5
marker14957	26.95	scaffold807.0	scaffold02074	5
marker15068	27.007	scaffold859.0.1	scaffold01026	5
marker15067	27.238	scaffold859.0.1	scaffold01026	5
marker9985	27.519	scaffold232.0	scaffold00510	5
marker14952	27.545	scaffold807.0	scaffold06134	5
marker14068	29.091	scaffold599.0	scaffold00727	5
marker15153	29.478	scaffold888.0	scaffold01215	5
marker12336	30.342	scaffold405.0.1	scaffold01929	5
marker14515	31.717	scaffold678.0.1	scaffold03018	5
marker15156	31.997	scaffold888.0	scaffold01215	5
marker13804	33.571	scaffold561.0.1	scaffold72729	5
marker14317	35.866	scaffold647.0	scaffold114909	5
marker13796	36.182	scaffold561.0.1	scaffold02375	5
marker15286	36.399	scaffold925.0.1	scaffold01958	5
marker3949	37.705	scaffold45.0.1	scaffold65302	5
marker4815	38.246	scaffold65.0.1	scaffold00468	5
marker13802	38.842	scaffold561.0.1	scaffold02375	5
marker3965	39.239	scaffold45.0.1	scaffold00101	5
marker3937	40.296	scaffold45.0.1	scaffold01502	5
marker3976	41.478	scaffold45.0.1	scaffold00101	5
marker3971	42.345	scaffold45.0.1	scaffold00101	5
marker10139	42.574	scaffold241.0.1	scaffold00821	5
marker5004	43.671	scaffold69.0	scaffold02531	5
marker10144	44.115	scaffold241.0.1	scaffold01650	5
marker10143	44.717	scaffold241.0.1	scaffold01650	5
marker10149	45.287	scaffold241.0.1	scaffold01650	5
marker10153	45.666	scaffold241.0.1	scaffold01650	5
marker5023	45.762	scaffold69.0	scaffold00182	5
marker11986	46.087	scaffold372.0	scaffold49149	5
marker14099	46.412	scaffold605.0	scaffold02109	5
marker14106	47.238	scaffold605.0	scaffold117009	5
marker5038	47.791	scaffold69.0	scaffold00182	5
marker5043	49.893	scaffold69.0	scaffold00970	5
marker15917	51.553	scaffold1173.0	scaffold00210	5
marker1228	52.048	scaffold6.0.1	scaffold81533	5
marker1284	52.211	scaffold6.0.1	scaffold00561	5
marker1283	52.554	scaffold6.0.1	scaffold00561	5
marker1281	53.189	scaffold6.0.1	scaffold00561	5
marker3625	54.386	scaffold40.0	scaffold00106	5
marker1224	54.894	scaffold6.0.1	scaffold96066	5
marker1157	55.215	scaffold6.0.1	scaffold00434	5
marker1158	55.405	scaffold6.0.1	scaffold00434	5
marker1179	55.543	scaffold6.0.1	scaffold01224	5
marker1248	55.747	scaffold6.0.1	scaffold00109	5
marker3606	55.883	scaffold40.0	scaffold00106	5
marker15916	56.217	scaffold1173.0	scaffold00210	5
marker1164	56.832	scaffold6.0.1	scaffold00434	5
marker1149	57.601	scaffold6.0.1	scaffold00434	5
marker12600	58.394	scaffold430.0.1	scaffold00031	5
marker8952	58.53	scaffold181.0	scaffold00031	5
marker3663	59.005	scaffold40.0	scaffold00114	5
marker3639	60.048	scaffold40.0	scaffold00114	5
marker3612	60.325	scaffold40.0	scaffold00106	5
marker14581	60.368	scaffold699.0	scaffold00031	5
marker6301	62.672	scaffold92.0	scaffold00139	5
marker3586	62.944	scaffold40.0	scaffold01239	5
marker6299	63.289	scaffold92.0	scaffold00139	5
marker6310	64.475	scaffold92.0	scaffold00139	5
marker3587	65.228	scaffold40.0	scaffold01239	5
marker3584	65.299	scaffold40.0	scaffold01874	5
marker6292	65.509	scaffold92.0	scaffold01619	5
marker6290	65.8	scaffold92.0	scaffold02095	5
marker6870	66.222	scaffold110.0	scaffold00435	5
marker6890	66.708	scaffold110.0	scaffold01999	5
marker6900	67.932	scaffold110.0	scaffold00386	5
marker6884	69.036	scaffold110.0	scaffold00435	5
marker6844	69.382	scaffold110.0	scaffold13219	5
marker4555	69.748	scaffold56.0.1	scaffold01213	5
marker4558	70.191	scaffold56.0.1	scaffold01213	5
marker6832	70.664	scaffold110.0	scaffold00127	5
marker6834	71.016	scaffold110.0	scaffold00127	5
marker6865	71.229	scaffold110.0	scaffold00435	5
marker6812	72.138	scaffold110.0	scaffold18546	5
marker14022	73.758	scaffold593.0	scaffold01601	5
marker6452	74.886	scaffold97.0.1	scaffold04077	5
marker6449	75.026	scaffold97.0.1	scaffold00675	5
marker6455	75.318	scaffold97.0.1	scaffold02655	5
marker6489	75.53	scaffold97.0.1	scaffold00046	5
marker6498	75.57	scaffold97.0.1	scaffold00046	5
marker6473	75.576	scaffold97.0.1	scaffold00046	5
marker6481	75.891	scaffold97.0.1	scaffold00046	5
marker6499	76.242	scaffold97.0.1	scaffold00046	5
marker6479	76.633	scaffold97.0.1	scaffold00046	5
marker6461	76.935	scaffold97.0.1	scaffold00046	5
marker5954	78.038	scaffold85.0.1	scaffold00519	5
marker443	78.404	scaffold1.0.1	scaffold00214	5
marker5935	78.746	scaffold85.0.1	scaffold00519	5
marker428	79.561	scaffold1.0.1	scaffold00710	5
marker434	79.774	scaffold1.0.1	scaffold00710	5
marker423	80.161	scaffold1.0.1	scaffold20335	5
marker401	80.707	scaffold1.0.1	scaffold00751	5
marker398	80.82	scaffold1.0.1	scaffold00751	5
marker405	81.075	scaffold1.0.1	scaffold00751	5
marker406	81.408	scaffold1.0.1	scaffold00751	5
marker359	82.73	scaffold1.0.1	scaffold00027	5
marker367	82.844	scaffold1.0.1	scaffold00027	5
marker338	82.987	scaffold1.0.1	scaffold00027	5
marker370	83.076	scaffold1.0.1	scaffold00027	5
marker364	83.423	scaffold1.0.1	scaffold00027	5
marker244	83.825	scaffold1.0.1	scaffold00014	5
marker232	84.012	scaffold1.0.1	scaffold00014	5
marker259	84.111	scaffold1.0.1	scaffold00014	5
marker334	84.378	scaffold1.0.1	scaffold00027	5
marker333	84.486	scaffold1.0.1	scaffold00027	5
marker361	84.752	scaffold1.0.1	scaffold00027	5
marker129	85.17	scaffold1.0.1	scaffold00750	5
marker316	85.323	scaffold1.0.1	scaffold00027	5
marker112	86.311	scaffold1.0.1	scaffold22135	5
marker234	86.42	scaffold1.0.1	scaffold00014	5
marker201	86.775	scaffold1.0.1	scaffold00014	5
marker190	86.932	scaffold1.0.1	scaffold00014	5
marker81	87.218	scaffold1.0.1	scaffold00072	5
marker105	91.049	scaffold1.0.1	scaffold00072	5
marker73	94.551	scaffold1.0.1	scaffold13721	5
marker6312	99.251	scaffold92.0	scaffold96054	5
marker2161	0	scaffold30.0.1	scaffold00335	6
marker2113	4.394	scaffold30.0.1	scaffold00162	6
marker4084	5.601	scaffold47.0	scaffold00498	6
marker2147	7.216	scaffold30.0.1	scaffold01166	6
marker4082	10.175	scaffold47.0	scaffold00498	6
marker8659	10.783	scaffold172.0	scaffold00956	6
marker2107	11.481	scaffold30.0.1	scaffold00162	6
marker2106	11.989	scaffold30.0.1	scaffold00162	6
marker14277	12.155	scaffold642.0	scaffold00956	6
marker2105	13.005	scaffold30.0.1	scaffold00162	6
marker12015	13.821	scaffold373.0	scaffold00302	6
marker12014	14.195	scaffold373.0	scaffold137706	6
marker2101	14.378	scaffold30.0.1	scaffold00428	6
marker12721	14.915	scaffold444.0.1	scaffold02602	6
marker13499	15.183	scaffold511.0	scaffold00346	6
marker12702	15.37	scaffold444.0.1	scaffold01427	6
marker15241	15.646	scaffold918.0	scaffold02419	6
marker12005	15.987	scaffold373.0	scaffold00353	6
marker14989	16.121	scaffold824.0	scaffold46206	6
marker11998	16.273	scaffold373.0	scaffold00353	6
marker12002	16.43	scaffold373.0	scaffold23112	6
marker12007	16.592	scaffold373.0	scaffold00353	6
marker12707	16.767	scaffold444.0.1	scaffold01427	6
marker12708	16.938	scaffold444.0.1	scaffold01427	6
marker15245	17.141	scaffold918.0	scaffold00354	6
marker15243	17.521	scaffold918.0	scaffold02419	6
marker8579	18.124	scaffold171.0	scaffold00354	6
marker8660	19.235	scaffold172.0	scaffold00501	6
marker13492	21.868	scaffold506.0	scaffold00501	6
marker12719	23.606	scaffold444.0.1	scaffold01506	6
marker5661	24.689	scaffold81.0	scaffold05934	6
marker13487	25.686	scaffold506.0	scaffold56297	6
marker5644	26.616	scaffold81.0	scaffold00630	6
marker5653	29.448	scaffold81.0	scaffold01013	6
marker4948	30.263	scaffold67.0	scaffold00235	6
marker4927	31.137	scaffold67.0	scaffold00044	6
marker4919	31.172	scaffold67.0	scaffold00044	6
marker4935	31.355	scaffold67.0	scaffold00044	6
marker4928	32.245	scaffold67.0	scaffold00044	6
marker4932	32.247	scaffold67.0	scaffold00044	6
marker4946	32.247	scaffold67.0	scaffold00235	6
marker4941	32.276	scaffold67.0	scaffold00235	6
marker4940	32.337	scaffold67.0	scaffold00235	6
marker4933	32.402	scaffold67.0	scaffold00044	6
marker5623	32.658	scaffold81.0	scaffold02061	6
marker5636	33.067	scaffold81.0	scaffold01870	6
marker4897	34.766	scaffold67.0	scaffold01560	6
marker4913	34.832	scaffold67.0	scaffold00044	6
marker4904	35.389	scaffold67.0	scaffold00044	6
marker4925	36.109	scaffold67.0	scaffold00044	6
marker4921	36.175	scaffold67.0	scaffold00044	6
marker4922	36.665	scaffold67.0	scaffold00044	6
marker2694	37.647	scaffold21.0	scaffold00396	6
marker2695	38.987	scaffold21.0	scaffold00396	6
marker14274	40.611	scaffold642.0	scaffold00956	6
marker16163	42.577	scaffold1356.0	scaffold00374	6
marker13722	43.872	scaffold540.0	scaffold00374	6
marker16162	44.366	scaffold1356.0	scaffold00374	6
marker10159	48.318	scaffold240.0.1	scaffold00021	6
marker9381	49.726	scaffold203.0	scaffold00344	6
marker9636	51.225	scaffold215.0.1	scaffold01397	6
marker14714	53.609	scaffold737.0	scaffold00297	6
marker9635	57.347	scaffold215.0.1	scaffold01397	6
marker15729	60.851	scaffold1112.0	scaffold00971	6
marker10176	63.623	scaffold240.0.1	scaffold00021	6
marker7682	68.255	scaffold136.0.1	scaffold00257	6
marker7683	70.075	scaffold136.0.1	scaffold00257	6
marker7685	73.354	scaffold136.0.1	scaffold00257	6
marker6009	0	scaffold87.0.1	scaffold00292	7
marker6024	2.457	scaffold87.0.1	scaffold00292	7
marker6032	4.761	scaffold87.0.1	scaffold00292	7
marker6015	5.245	scaffold87.0.1	scaffold00292	7
marker6010	5.971	scaffold87.0.1	scaffold00292	7
marker6059	6.896	scaffold87.0.1	scaffold00732	7
marker6071	7.315	scaffold87.0.1	scaffold00598	7
marker6070	7.612	scaffold87.0.1	scaffold00598	7
marker6035	9.34	scaffold87.0.1	scaffold00292	7
marker6091	9.462	scaffold87.0.1	scaffold00245	7
marker6036	9.838	scaffold87.0.1	scaffold00292	7
marker6083	10.919	scaffold87.0.1	scaffold00245	7
marker6079	11.527	scaffold87.0.1	scaffold00598	7
marker8642	12.682	scaffold174.0.1	scaffold00078	7
marker8655	13.395	scaffold174.0.1	scaffold99177	7
marker8653	14.055	scaffold174.0.1	scaffold99177	7
marker9463	15.215	scaffold205.0	scaffold02362	7
marker14505	15.242	scaffold682.0	scaffold01073	7
marker14503	15.657	scaffold682.0	scaffold01073	7
marker14500	15.79	scaffold682.0	scaffold01073	7
marker9462	15.828	scaffold205.0	scaffold02362	7
marker9459	16.115	scaffold205.0	scaffold02362	7
marker9422	16.612	scaffold205.0	scaffold33749	7
marker9439	16.843	scaffold205.0	scaffold00253	7
marker9418	17.048	scaffold205.0	scaffold00253	7
marker9416	17.419	scaffold205.0	scaffold00253	7
marker9415	18.051	scaffold205.0	scaffold00512	7
marker7012	18.828	scaffold112.0.1	scaffold00134	7
marker7009	19.417	scaffold112.0.1	scaffold00134	7
marker7028	19.678	scaffold112.0.1	scaffold00134	7
marker6996	19.684	scaffold112.0.1	scaffold01421	7
marker7011	20.002	scaffold112.0.1	scaffold00134	7
marker7019	20.042	scaffold112.0.1	scaffold00134	7
marker7004	20.085	scaffold112.0.1	scaffold00134	7
marker7025	20.188	scaffold112.0.1	scaffold00134	7
marker7013	20.376	scaffold112.0.1	scaffold00134	7
marker7006	20.61	scaffold112.0.1	scaffold00134	7
marker7030	21.264	scaffold112.0.1	scaffold00134	7
marker8830	21.568	scaffold175.0.1	scaffold00129	7
marker8838	22.628	scaffold175.0.1	scaffold00129	7
marker8841	22.791	scaffold175.0.1	scaffold00129	7
marker2261	23.351	scaffold18.0.1	scaffold26390	7
marker2273	23.575	scaffold18.0.1	scaffold00339	7
marker2307	23.975	scaffold18.0.1	scaffold00462	7
marker2268	24.181	scaffold18.0.1	scaffold00339	7
marker2280	24.551	scaffold18.0.1	scaffold00339	7
marker4727	24.774	scaffold58.0.1	scaffold00614	7
marker4694	25.493	scaffold58.0.1	scaffold00325	7
marker4724	26.109	scaffold58.0.1	scaffold00614	7
marker12574	26.344	scaffold429.0	scaffold00251	7
marker11970	27.038	scaffold371.0	scaffold00334	7
marker4722	28.186	scaffold58.0.1	scaffold07893	7
marker2304	28.89	scaffold18.0.1	scaffold41434	7
marker14995	29.827	scaffold828.0	scaffold00530	7
marker12570	30.059	scaffold429.0	scaffold00251	7
marker7950	31.86	scaffold144.0	scaffold22043	7
marker11964	32.423	scaffold371.0	scaffold01394	7
marker11965	34.344	scaffold371.0	scaffold01394	7
marker11406	35.503	scaffold326.0.1	scaffold01670	7
marker10927	38.235	scaffold290.0	scaffold01728	7
marker15576	39.183	scaffold1028.0	scaffold34170	7
marker13773	40.372	scaffold557.0	scaffold21541	7
marker7947	41.339	scaffold144.0	scaffold01155	7
marker8385	42.533	scaffold158.0	scaffold00770	7
marker13405	43.551	scaffold496.0	scaffold01767	7
marker13404	43.652	scaffold496.0	scaffold01767	7
marker13421	44.231	scaffold496.0	scaffold01538	7
marker13406	44.646	scaffold496.0	scaffold01767	7
marker13419	44.974	scaffold496.0	scaffold01538	7
marker13636	46.481	scaffold533.0	scaffold60572	7
marker10837	48.643	scaffold278.0	scaffold00115	7
marker10819	49.768	scaffold278.0	scaffold00115	7
marker10825	50.019	scaffold278.0	scaffold00115	7
marker10836	50.083	scaffold278.0	scaffold00115	7
marker10094	50.761	scaffold237.0	scaffold01374	7
marker10093	51.021	scaffold237.0	scaffold01374	7
marker10820	51.452	scaffold278.0	scaffold00115	7
marker10826	52.349	scaffold278.0	scaffold00115	7
marker15831	52.667	scaffold1150.0	scaffold39360	7
marker10823	52.697	scaffold278.0	scaffold00115	7
marker10719	54.223	scaffold276.0	scaffold00550	7
marker10723	54.988	scaffold276.0	scaffold00664	7
marker10726	55.703	scaffold276.0	scaffold00664	7
marker6096	57.194	scaffold90.0	scaffold00322	7
marker6102	57.713	scaffold90.0	scaffold02740	7
marker6104	58.404	scaffold90.0	scaffold00822	7
marker6109	58.684	scaffold90.0	scaffold00822	7
marker6105	58.688	scaffold90.0	scaffold00822	7
marker10097	58.696	scaffold237.0	scaffold01374	7
marker10709	59.176	scaffold276.0	scaffold00550	7
marker10710	59.672	scaffold276.0	scaffold00550	7
marker6101	60.376	scaffold90.0	scaffold02740	7
marker6115	61.499	scaffold90.0	scaffold00890	7
marker12854	62.948	scaffold454.0.1	scaffold00577	7
marker6380	65.238	scaffold95.0.1	scaffold00303	7
marker12677	66.277	scaffold439.0	scaffold00484	7
marker8481	67.395	scaffold161.0	scaffold00536	7
marker8490	68.231	scaffold161.0	scaffold00536	7
marker8457	71.48	scaffold161.0	scaffold00651	7
marker13401	72.286	scaffold496.0	scaffold132442	7
marker6347	74.556	scaffold95.0.1	scaffold00426	7
marker6356	77.237	scaffold95.0.1	scaffold00303	7
marker6358	80.976	scaffold95.0.1	scaffold00303	7
marker8471	88.312	scaffold161.0	scaffold00536	7
marker3845	0	scaffold43.0.1	scaffold103037	8
CH01c06.F	2.143	SSR		8
marker3782	5.327	scaffold43.0.1	scaffold03411	8
marker7912	6.996	scaffold141.0	scaffold00779	8
marker3832	7.05	scaffold43.0.1	scaffold00447	8
marker3825	7.459	scaffold43.0.1	scaffold00447	8
marker3818	7.519	scaffold43.0.1	scaffold00372	8
marker3824	7.744	scaffold43.0.1	scaffold00447	8
marker1585	9.859	scaffold12.0.1	scaffold00252	8
marker1579	18.511	scaffold12.0.1	scaffold00441	8
marker1567	10.958	scaffold12.0.1	scaffold06124	8
marker1573	11.348	scaffold12.0.1	scaffold00441	8
marker12470	11.739	scaffold416.0	scaffold01204	8
marker12467	12.04	scaffold416.0	scaffold01204	8
marker1546	12.178	scaffold12.0.1	scaffold00522	8
marker12473	12.5	scaffold416.0	scaffold131448	8
marker1565	12.831	scaffold12.0.1	scaffold01127	8
marker12483	13.009	scaffold416.0	scaffold01214	8
marker1535	13.042	scaffold12.0.1	scaffold01204	8
marker12471	13.044	scaffold416.0	scaffold01204	8
marker1545	13.087	scaffold12.0.1	scaffold00522	8
marker1549	13.128	scaffold12.0.1	scaffold00522	8
marker1571	13.135	scaffold12.0.1	scaffold06124	8
marker14040	13.264	scaffold577.0.1	scaffold00252	8
marker14045	13.46	scaffold577.0.1	scaffold01011	8
marker14059	13.509	scaffold577.0.1	scaffold01011	8
marker1559	13.958	scaffold12.0.1	scaffold00522	8
marker1576	14.195	scaffold12.0.1	scaffold00441	8
marker1552	14.684	scaffold12.0.1	scaffold00522	8
NAUpy98n*	15.61	SSR		8
marker1578	15.613	scaffold12.0.1	scaffold00441	8
marker14058	15.772	scaffold577.0.1	scaffold01011	8
marker15615	18.433	scaffold1049.0	scaffold00200	8
marker15024	19.284	scaffold838.0	scaffold01123	8
marker15619	19.969	scaffold1049.0	scaffold15172	8
marker10974	20.4	scaffold293.0	scaffold00824	8
marker10980	21.243	scaffold293.0	scaffold00255	8
marker10954	21.989	scaffold293.0	scaffold00543	8
marker10972	22.507	scaffold293.0	scaffold00824	8
marker10966	22.724	scaffold293.0	scaffold02252	8
marker10967	22.876	scaffold293.0	scaffold00824	8
marker10078	23.841	scaffold238.0	scaffold00203	8
marker12129	24.043	scaffold386.0	scaffold00083	8
marker15603	25.583	scaffold1042.0	scaffold00756	8
marker1298	26.833	scaffold9.0.1	scaffold00756	8
marker10080	28.067	scaffold238.0	scaffold00203	8
marker15033	31.137	scaffold838.0	scaffold00952	8
marker15023	31.31	scaffold838.0	scaffold01123	8
marker15027	31.397	scaffold838.0	scaffold01123	8
marker9524	31.748	scaffold212.0	scaffold02483	8
marker13968	32.155	scaffold578.0	scaffold01064	8
marker8237	33.34	scaffold152.0.1	scaffold01185	8
marker8235	33.768	scaffold152.0.1	scaffold00596	8
marker4020	34.146	scaffold46.0	scaffold00187	8
marker8230	34.899	scaffold152.0.1	scaffold00596	8
marker8224	34.899	scaffold152.0.1	scaffold01485	8
marker8219	35.437	scaffold152.0.1	scaffold01488	8
marker8232	36.227	scaffold152.0.1	scaffold00596	8
marker14455	37.45	scaffold674.0	scaffold120448	8
NAUpy85aF*	38.332	SSR		8
marker15190	40.068	scaffold897.0	scaffold00911	8
marker15757	41.421	scaffold1118.0.1	scaffold00649	8
marker11343	41.838	scaffold314.0	scaffold01376	8
marker13451	44.45	scaffold502.0.1	scaffold00494	8
marker11296	44.89	scaffold318.0	scaffold00494	8
marker11297	45.308	scaffold318.0	scaffold00494	8
marker13452	45.691	scaffold502.0.1	scaffold00494	8
marker13427	47.556	scaffold502.0.1	scaffold00013	8
marker13430	47.66	scaffold502.0.1	scaffold00013	8
marker3145	47.991	scaffold27.0	scaffold00013	8
marker3144	48.165	scaffold27.0	scaffold00013	8
marker3147	48.493	scaffold27.0	scaffold00013	8
marker16321	49.534	scaffold1665.0	scaffold00013	8
marker10818	49.886	scaffold281.0.1	scaffold00013	8
marker15126	51.175	scaffold887.0	scaffold00050	8
marker15125	52.163	scaffold887.0	scaffold00050	8
marker9143	53.389	scaffold190.0	scaffold01159	8
marker6138	56.104	scaffold88.0.1	scaffold00595	8
marker9148	57.422	scaffold190.0	scaffold00327	8
marker9144	57.854	scaffold190.0	scaffold01159	8
marker9139	58.455	scaffold190.0	scaffold01159	8
marker9142	58.692	scaffold190.0	scaffold01159	8
marker3400	59.503	scaffold33.0.1	scaffold00265	8
marker3412	60.165	scaffold33.0.1	scaffold88249	8
marker3395	60.597	scaffold33.0.1	scaffold00265	8
marker3393	61.276	scaffold33.0.1	scaffold00265	8
marker3394	61.908	scaffold33.0.1	scaffold00265	8
marker3360	62.481	scaffold33.0.1	scaffold10029	8
marker10670	63.026	scaffold269.0.1	scaffold00009	8
marker10661	63.277	scaffold269.0.1	scaffold00009	8
marker12260	63.705	scaffold398.0	scaffold00009	8
marker10659	64.223	scaffold269.0.1	scaffold00009	8
marker832	65.175	scaffold3.0	scaffold00333	8
marker12272	66.075	scaffold398.0	scaffold00333	8
marker12885	66.335	scaffold49.2	scaffold00009	8
marker15496	66.57	scaffold288.1	scaffold00202	8
marker12257	67.626	scaffold398.0	scaffold00009	8
marker7656	67.944	scaffold131.0.1	scaffold00205	8
marker12281	68.618	scaffold398.0	scaffold00333	8
marker7629	69.18	scaffold131.0.1	scaffold00205	8
marker5108	69.6	scaffold72.0	scaffold01311	8
marker5095	69.917	scaffold72.0	scaffold85142	8
marker7652	70.342	scaffold131.0.1	scaffold00205	8
marker7649	70.729	scaffold131.0.1	scaffold00205	8
marker5063	71.072	scaffold72.0	scaffold01878	8
marker7648	71.139	scaffold131.0.1	scaffold00205	8
marker5055	71.278	scaffold72.0	scaffold02476	8
marker7638	71.587	scaffold131.0.1	scaffold00205	8
marker7624	71.682	scaffold131.0.1	scaffold00876	8
marker5085	71.683	scaffold72.0	scaffold01179	8
marker5083	71.696	scaffold72.0	scaffold01179	8
marker5079	71.821	scaffold72.0	scaffold01179	8
marker5080	71.883	scaffold72.0	scaffold01179	8
marker7637	72.198	scaffold131.0.1	scaffold00205	8
marker5064	72.254	scaffold72.0	scaffold43256	8
marker7639	72.434	scaffold131.0.1	scaffold00205	8
marker5110	72.461	scaffold72.0	scaffold01311	8
marker7622	72.978	scaffold131.0.1	scaffold00876	8
marker7616	73.048	scaffold131.0.1	scaffold00236	8
marker7613	73.196	scaffold131.0.1	scaffold00236	8
marker16346	73.597	scaffold2065.0	scaffold00452	8
marker7601	73.686	scaffold131.0.1	scaffold00236	8
marker8323	73.995	scaffold154.0	scaffold57522	8
marker7626	74.157	scaffold131.0.1	scaffold00876	8
marker13080	74.234	scaffold464.0	scaffold00246	8
marker5115	74.58	scaffold72.0	scaffold01311	8
marker5084	75.126	scaffold72.0	scaffold01179	8
marker13063	75.152	scaffold464.0	scaffold00246	8
marker13074	75.676	scaffold464.0	scaffold00246	8
marker13066	75.967	scaffold464.0	scaffold00246	8
marker12437	76.312	scaffold236.0.2	scaffold26779	8
marker7627	76.377	scaffold131.0.1	scaffold00876	8
marker13075	76.872	scaffold464.0	scaffold00246	8
marker12440	77.271	scaffold236.0.2	scaffold26779	8
marker5098	78.698	scaffold72.0	scaffold00517	8
marker10440	79.89	scaffold98.0.1	scaffold00527	8
marker5104	82.261	scaffold72.0	scaffold00517	8
marker5088	85.999	scaffold72.0	scaffold01179	8
marker16229	87.441	scaffold1484.0	scaffold01823	8
marker15328	0	scaffold940.0	scaffold00545	9
marker9587	0.94	scaffold214.0.1	scaffold50819	9
marker14972	2.266	scaffold817.0	scaffold00239	9
marker14969	3.963	scaffold817.0	scaffold00239	9
marker15327	3.975	scaffold940.0	scaffold24791	9
marker14971	4.246	scaffold817.0	scaffold00239	9
marker15324	4.396	scaffold940.0	scaffold00545	9
marker9611	4.773	scaffold214.0.1	scaffold00230	9
marker12083	4.855	scaffold382.0.1	scaffold00146	9
marker8094	5.173	scaffold148.0	scaffold18660	9
marker12064	5.85	scaffold382.0.1	scaffold00146	9
marker15325	5.883	scaffold940.0	scaffold00545	9
marker14976	6.328	scaffold817.0	scaffold00239	9
marker12529	6.382	scaffold422.0.1	scaffold00040	9
marker12061	6.781	scaffold382.0.1	scaffold00146	9
marker12077	7.019	scaffold382.0.1	scaffold00146	9
marker12048	7.129	scaffold382.0.1	scaffold00146	9
marker12060	7.523	scaffold382.0.1	scaffold00146	9
marker12049	7.655	scaffold382.0.1	scaffold00146	9
marker10984	7.89	scaffold292.0	scaffold00041	9
marker12062	7.922	scaffold382.0.1	scaffold00146	9
marker12536	8.125	scaffold422.0.1	scaffold00768	9
marker12050	8.38	scaffold382.0.1	scaffold00146	9
marker12072	8.38	scaffold382.0.1	scaffold00146	9
marker12068	8.394	scaffold382.0.1	scaffold00146	9
marker10999	8.651	scaffold292.0	scaffold00041	9
CH01f03b*	9.013	SSR		9
marker14478	9.247	scaffold677.0	scaffold00041	9
marker10998	9.532	scaffold292.0	scaffold00041	9
marker10990	9.745	scaffold292.0	scaffold00041	9
marker12523	10.331	scaffold422.0.1	scaffold00040	9
marker11001	10.359	scaffold292.0	scaffold00041	9
marker12537	10.852	scaffold422.0.1	scaffold00768	9
marker12540	10.935	scaffold422.0.1	scaffold00768	9
marker15376	11.663	scaffold959.0	scaffold00589	9
marker10986	11.709	scaffold292.0	scaffold00041	9
marker10985	11.723	scaffold292.0	scaffold00041	9
marker10994	11.795	scaffold292.0	scaffold00041	9
marker15373	12.206	scaffold959.0	scaffold00589	9
marker11517	12.915	scaffold334.0.1	scaffold00128	9
marker7736	12.999	scaffold133.0	scaffold00640	9
marker7735	13.373	scaffold133.0	scaffold00640	9
marker7751	13.383	scaffold133.0	scaffold02122	9
marker4462	13.832	scaffold53.0.1	scaffold00398	9
marker11507	13.946	scaffold334.0.1	scaffold00128	9
marker11522	14.162	scaffold334.0.1	scaffold00128	9
marker11506	14.236	scaffold334.0.1	scaffold00128	9
marker11515	14.314	scaffold334.0.1	scaffold00128	9
marker4500	14.465	scaffold53.0.1	scaffold00136	9
marker4471	14.608	scaffold53.0.1	scaffold00136	9
marker4464	14.701	scaffold53.0.1	scaffold00398	9
marker4461	14.703	scaffold53.0.1	scaffold00398	9
marker7749	14.812	scaffold133.0	scaffold02122	9
marker4465	15.045	scaffold53.0.1	scaffold00398	9
marker4485	15.167	scaffold53.0.1	scaffold00136	9
marker4501	15.589	scaffold53.0.1	scaffold00136	9
marker4473	15.8	scaffold53.0.1	scaffold00136	9
marker4508	16.588	scaffold53.0.1	scaffold00814	9
marker3091	16.601	scaffold27.0	scaffold128323	9
marker3092	16.823	scaffold27.0	scaffold128323	9
marker3069	16.9	scaffold27.0	scaffold00765	9
marker3074	17.49	scaffold27.0	scaffold00365	9
marker14094	17.755	scaffold607.0	scaffold00365	9
marker7476	18.166	scaffold126.0.1	scaffold00279	9
marker14532	18.751	scaffold685.0	scaffold35227	9
marker7438	18.893	scaffold126.0.1	scaffold00363	9
marker7437	18.967	scaffold126.0.1	scaffold00363	9
marker7453	19.094	scaffold126.0.1	scaffold18007	9
marker7443	19.218	scaffold126.0.1	scaffold00363	9
marker7508	19.326	scaffold126.0.1	scaffold00279	9
marker7471	19.475	scaffold126.0.1	scaffold00279	9
marker3118	19.612	scaffold27.0	scaffold00150	9
marker6178	19.675	scaffold88.0.1	scaffold00317	9
marker7498	20.334	scaffold126.0.1	scaffold00279	9
marker7511	20.573	scaffold126.0.1	scaffold00279	9
marker7446	21.141	scaffold126.0.1	scaffold00363	9
marker7490	21.327	scaffold126.0.1	scaffold00279	9
marker10703	22.728	scaffold266.0	scaffold00998	9
marker10706	23.166	scaffold266.0	scaffold00998	9
marker7469	24.139	scaffold126.0.1	scaffold09040	9
marker4294	25.325	scaffold50.0	scaffold00978	9
marker4314	25.676	scaffold50.0	scaffold01175	9
marker4318	25.951	scaffold50.0	scaffold01795	9
marker4303	26.131	scaffold50.0	scaffold01175	9
marker4326	26.294	scaffold50.0	scaffold01769	9
marker4308	26.629	scaffold50.0	scaffold01175	9
marker1464	26.939	scaffold11.0	scaffold00978	9
marker13260	27.023	scaffold486.0	scaffold01861	9
marker4315	27.415	scaffold50.0	scaffold01855	9
NH029a*	27.43	SSR		9
marker13271	27.458	scaffold486.0	scaffold00622	9
marker4322	27.493	scaffold50.0	scaffold02384	9
marker4305	27.592	scaffold50.0	scaffold01175	9
marker13267	27.599	scaffold486.0	scaffold01861	9
marker4324	27.721	scaffold50.0	scaffold02384	9
marker4321	27.953	scaffold50.0	scaffold02384	9
marker12028	28.114	scaffold375.0	scaffold12040	9
marker12026	28.629	scaffold375.0	scaffold86747	9
marker9833	28.686	scaffold225.0.1	scaffold00247	9
marker13266	29.032	scaffold486.0	scaffold01861	9
marker12025	29.089	scaffold375.0	scaffold86747	9
marker11772	29.546	scaffold354.0	scaffold06078	9
marker12017	29.694	scaffold375.0	scaffold00748	9
marker16186	29.997	scaffold1399.0	scaffold74823	9
marker11766	30.1	scaffold354.0	scaffold03883	9
marker14937	30.177	scaffold803.0	scaffold00259	9
marker14933	30.513	scaffold803.0	scaffold00977	9
marker11777	30.801	scaffold354.0	scaffold00427	9
marker10770	31.016	scaffold273.0	scaffold01176	9
marker14936	31.668	scaffold803.0	scaffold00977	9
marker9825	32.733	scaffold225.0.1	scaffold03129	9
marker14007	33.087	scaffold586.0.1	scaffold00100	9
marker13903	33.09	scaffold570.0	scaffold02529	9
marker11769	33.826	scaffold354.0	scaffold00427	9
marker9836	34.19	scaffold225.0.1	scaffold00100	9
marker15177	35.118	scaffold886.0	scaffold00565	9
marker9835	36.269	scaffold225.0.1	scaffold00247	9
marker13904	37.885	scaffold570.0	scaffold02529	9
marker16051	39.459	scaffold1227.0	scaffold01280	9
marker14614	43.749	scaffold704.0	scaffold00819	9
marker4811	44.749	scaffold65.0.1	scaffold00460	9
marker14603	46.978	scaffold704.0	scaffold02276	9
marker7522	47.993	scaffold127.0.1	scaffold00910	9
marker15759	49.018	scaffold1116.0	scaffold03818	9
marker15761	50.203	scaffold1116.0	scaffold03818	9
marker7526	50.381	scaffold127.0.1	scaffold00910	9
marker7521	50.384	scaffold127.0.1	scaffold02203	9
marker10779	50.448	scaffold273.0	scaffold00631	9
marker12250	50.457	scaffold397.0	scaffold01019	9
marker12251	50.466	scaffold397.0	scaffold01019	9
marker15585	50.673	scaffold1039.0	scaffold01019	9
Hi04a05*	51	SSR		9
marker12244	51.521	scaffold397.0	scaffold01019	9
marker12241	52.163	scaffold397.0	scaffold00964	9
marker12240	52.815	scaffold397.0	scaffold00964	9
marker7527	54.373	scaffold127.0.1	scaffold00570	9
marker4540	55.338	scaffold55.0.1	scaffold01029	9
marker7119	55.431	scaffold114.0.1	scaffold00190	9
marker4536	55.818	scaffold55.0.1	scaffold02226	9
marker4742	57.264	scaffold59.0.1	scaffold00923	9
marker4741	57.288	scaffold59.0.1	scaffold00923	9
marker4744	57.512	scaffold59.0.1	scaffold00923	9
marker4752	58.047	scaffold59.0.1	scaffold00422	9
marker4743	59.187	scaffold59.0.1	scaffold00923	9
marker9125	60.825	scaffold246.0	scaffold00121	9
marker9628	61.141	scaffold213.0.1	scaffold00267	9
marker8177	62.137	scaffold151.0	scaffold00602	9
NAUpy13f*	64	SSR		9
marker8157	64.685	scaffold151.0	scaffold00602	9
marker6775	65.035	scaffold105.0	scaffold00159	9
marker6774	67.232	scaffold105.0	scaffold00159	9
marker6776	68.807	scaffold105.0	scaffold00159	9
marker4629	0	scaffold57.0	scaffold00741	10
marker10589	1.46	scaffold261.0	scaffold01303	10
marker4658	2.907	scaffold57.0	scaffold00389	10
marker10594	3.271	scaffold261.0	scaffold01065	10
marker4612	4.609	scaffold57.0	scaffold02249	10
marker4626	5.295	scaffold57.0	scaffold00741	10
marker10590	5.57	scaffold261.0	scaffold12557	10
marker4653	6.052	scaffold57.0	scaffold00389	10
marker4608	6.331	scaffold57.0	scaffold02249	10
marker4652	7.29	scaffold57.0	scaffold00389	10
marker4611	7.433	scaffold57.0	scaffold02249	10
marker13978	7.58	scaffold581.0.1	scaffold00714	10
marker15592	9.394	scaffold1039.0	scaffold01142	10
marker15594	10.153	scaffold1039.0	scaffold01142	10
marker2936	12.06	scaffold24.0	scaffold00219	10
marker2956	12.367	scaffold24.0	scaffold01145	10
marker273	12.641	scaffold1.0.1	scaffold03441	10
marker2953	12.872	scaffold24.0	scaffold01145	10
marker2952	13.171	scaffold24.0	scaffold00313	10
marker2945	13.492	scaffold24.0	scaffold00313	10
marker2959	13.923	scaffold24.0	scaffold01145	10
marker2933	14.058	scaffold24.0	scaffold00219	10
marker2938	14.848	scaffold24.0	scaffold00313	10
marker2932	15.425	scaffold24.0	scaffold00219	10
marker2891	15.856	scaffold24.0	scaffold00445	10
marker2903	16.251	scaffold24.0	scaffold01169	10
marker2879	16.866	scaffold24.0	scaffold00237	10
marker2902	17.196	scaffold24.0	scaffold01169	10
marker5876	17.858	scaffold85.0.1	scaffold00116	10
marker5871	18.107	scaffold85.0.1	scaffold01979	10
marker2875	18.297	scaffold24.0	scaffold00237	10
marker2878	18.799	scaffold24.0	scaffold00237	10
marker5908	19.624	scaffold85.0.1	scaffold00116	10
marker5911	19.793	scaffold85.0.1	scaffold00116	10
marker5939	21.202	scaffold85.0.1	scaffold19115	10
marker5913	21.277	scaffold85.0.1	scaffold00116	10
marker11325	21.302	scaffold314.0	scaffold02114	10
marker11324	21.553	scaffold314.0	scaffold02114	10
marker14773	21.864	scaffold761.0	scaffold00284	10
marker3298	22.453	scaffold32.0	scaffold00653	10
marker11319	22.53	scaffold314.0	scaffold00284	10
marker11322	22.724	scaffold314.0	scaffold20429	10
marker11326	22.728	scaffold314.0	scaffold02114	10
marker3302	22.766	scaffold32.0	scaffold00653	10
marker3321	23.168	scaffold32.0	scaffold01553	10
marker11318	23.584	scaffold314.0	scaffold00284	10
marker3303	23.837	scaffold32.0	scaffold00653	10
marker3350	25.018	scaffold32.0	scaffold02711	10
marker13818	25.474	scaffold560.0	scaffold00170	10
marker6444	25.574	scaffold97.0.1	scaffold00653	10
marker3340	25.635	scaffold32.0	scaffold08288	10
marker13810	25.767	scaffold560.0	scaffold00170	10
marker15996	26.824	scaffold1206.0	scaffold01555	10
marker14964	27.512	scaffold810.0	scaffold00018	10
marker9477	27.951	scaffold207.0.1	scaffold00018	10
marker13808	28.033	scaffold560.0	scaffold00170	10
marker14190	28.561	scaffold619.0.1	scaffold01177	10
marker8587	28.75	scaffold169.0	scaffold02381	10
marker8593	28.971	scaffold169.0	scaffold04910	10
marker8601	29.282	scaffold169.0	scaffold00918	10
marker8594	29.43	scaffold169.0	scaffold04910	10
marker8586	29.63	scaffold169.0	scaffold02381	10
marker9479	29.858	scaffold207.0.1	scaffold00018	10
marker14965	30.133	scaffold810.0	scaffold00018	10
marker8604	30.297	scaffold169.0	scaffold00918	10
marker14203	30.42	scaffold619.0.1	scaffold00018	10
marker14963	30.899	scaffold810.0	scaffold00018	10
marker14763	31.647	scaffold755.0	scaffold06349	10
marker14204	32.036	scaffold619.0.1	scaffold00018	10
marker8370	32.58	scaffold157.0	scaffold00376	10
marker14758	32.999	scaffold755.0	scaffold00018	10
marker8371	33.972	scaffold157.0	scaffold66404	10
marker9469	34.618	scaffold207.0.1	scaffold00018	10
marker8372	34.846	scaffold157.0	scaffold03329	10
marker8364	35.56	scaffold157.0	scaffold00376	10
marker9468	36.769	scaffold207.0.1	scaffold00018	10
marker8948	38.43	scaffold177.0.1	scaffold00065	10
marker8931	40.035	scaffold177.0.1	scaffold00065	10
marker12311	42.136	scaffold403.0	scaffold00278	10
marker1214	44.407	scaffold6.0.1	scaffold00576	10
marker13933	44.66	scaffold575.0	scaffold79937	10
marker12315	45.002	scaffold403.0	scaffold00278	10
marker1213	45.849	scaffold6.0.1	scaffold00576	10
marker13932	45.926	scaffold575.0	scaffold04402	10
marker14328	46.635	scaffold651.0	scaffold00703	10
marker14329	47.407	scaffold651.0	scaffold00703	10
marker12105	47.973	scaffold377.0	scaffold02176	10
marker14327	48.638	scaffold651.0	scaffold00703	10
marker9757	49.254	scaffold220.0	scaffold02760	10
marker14129	49.458	scaffold606.0.1	scaffold02337	10
marker14119	50.365	scaffold606.0.1	scaffold02343	10
marker12108	50.623	scaffold377.0	scaffold44467	10
marker12380	51.5	scaffold413.0	scaffold00399	10
marker15449	55.175	scaffold962.0.1	scaffold02110	10
marker13936	56.136	scaffold575.0	scaffold01615	10
marker10909	56.141	scaffold290.0	scaffold20587	10
marker15087	57.721	scaffold881.0	scaffold00314	10
marker14338	57.722	scaffold650.0	scaffold00697	10
marker14116	59.078	scaffold606.0.1	scaffold02343	10
marker14339	60.204	scaffold650.0	scaffold00697	10
marker13871	60.608	scaffold562.0	scaffold01282	10
marker13870	60.931	scaffold562.0	scaffold01377	10
marker13869	62.441	scaffold562.0	scaffold01377	10
marker11593	62.533	scaffold192.0.1	scaffold00314	10
marker16183	65.739	scaffold1384.0	scaffold00295	10
marker11562	66.114	scaffold338.0	scaffold00204	10
marker11367	67.089	scaffold321.0	scaffold04540	10
marker10682	67.772	scaffold271.0	scaffold01259	10
marker8531	67.992	scaffold164.0	scaffold00348	10
marker13155	69.494	scaffold471.0.1	scaffold00347	10
marker8502	71.027	scaffold164.0	scaffold00432	10
marker10688	71.699	scaffold271.0	scaffold00540	10
marker16008	72.532	scaffold1205.0	scaffold02403	10
marker15702	73.841	scaffold160.1.13	scaffold01276	10
marker16007	75.127	scaffold1205.0	scaffold02403	10
marker13154	76.254	scaffold471.0.1	scaffold00347	10
marker13159	77.374	scaffold471.0.1	scaffold00347	10
marker15686	77.978	scaffold1074.0	scaffold02144	10
marker10689	79.898	scaffold271.0	scaffold00540	10
marker10680	80.957	scaffold271.0	scaffold01259	10
marker14417	81.962	scaffold667.0	scaffold09001	10
marker14419	82.909	scaffold667.0	scaffold01350	10
marker14418	84.158	scaffold667.0	scaffold01350	10
marker11097	86.552	scaffold296.0	scaffold53539	10
marker4361	0	scaffold26.0.1	scaffold00064	11
marker13684	4.526	scaffold538.0	scaffold00131	11
marker13678	4.564	scaffold538.0	scaffold00131	11
marker15270	5.888	scaffold926.0.1	scaffold00470	11
marker13680	6.718	scaffold538.0	scaffold00131	11
marker4362	7	scaffold26.0.1	scaffold00064	11
marker13686	7.354	scaffold538.0	scaffold00131	11
marker13685	7.568	scaffold538.0	scaffold00131	11
marker13682	8.249	scaffold538.0	scaffold00131	11
marker4359	8.316	scaffold26.0.1	scaffold00064	11
marker13675	8.695	scaffold538.0	scaffold00131	11
marker11631	9.244	scaffold344.0	scaffold00470	11
marker4347	9.84	scaffold26.0.1	scaffold00064	11
marker3869	10.274	scaffold42.0.1	scaffold00064	11
marker4348	11.097	scaffold26.0.1	scaffold00064	11
marker8355	11.396	scaffold156.0	scaffold00487	11
marker8346	12.325	scaffold156.0	scaffold00135	11
marker8348	12.799	scaffold156.0	scaffold00135	11
marker14493	13.511	scaffold679.0	scaffold00590	11
marker11136	14.168	scaffold301.0	scaffold00594	11
marker11137	15.449	scaffold301.0	scaffold00594	11
marker1927	15.451	scaffold8.0.6	scaffold00140	11
marker1926	16.039	scaffold8.0.6	scaffold00140	11
marker1930	16.53	scaffold8.0.6	scaffold00140	11
marker11142	16.958	scaffold301.0	scaffold00594	11
marker14345	17.976	scaffold603.0.2	scaffold00999	11
marker14349	19.131	scaffold603.0.2	scaffold00999	11
marker14355	19.765	scaffold603.0.2	scaffold00999	11
marker3905	20.194	scaffold45.0.1	scaffold00776	11
marker1522	20.612	scaffold12.0.1	scaffold00071	11
marker14341	22.293	scaffold603.0.2	scaffold00999	11
marker14342	22.293	scaffold603.0.2	scaffold00999	11
marker9941	23.042	scaffold229.0	scaffold00071	11
marker3936	23.909	scaffold45.0.1	scaffold00404	11
marker9936	25.121	scaffold229.0	scaffold05857	11
marker1530	25.792	scaffold12.0.1	scaffold02041	11
marker3903	26.551	scaffold45.0.1	scaffold00776	11
marker3998	27.286	scaffold46.0	scaffold00791	11
marker3999	27.902	scaffold46.0	scaffold00791	11
marker11192	28.882	scaffold306.0.1	scaffold01297	11
marker4570	29.577	scaffold56.0.1	scaffold00496	11
marker13094	30.537	scaffold469.0	scaffold01138	11
marker4569	31.207	scaffold56.0.1	scaffold00496	11
marker10644	31.255	scaffold265.0	scaffold00216	11
marker15247	32.013	scaffold912.0	scaffold02818	11
marker4565	32.596	scaffold56.0.1	scaffold00496	11
marker1100	32.711	scaffold5.0	scaffold01353	11
marker11190	33.225	scaffold306.0.1	scaffold01297	11
marker15869	33.604	scaffold1146.0	scaffold00336	11
marker1109	33.869	scaffold5.0	scaffold01248	11
marker10637	33.941	scaffold265.0	scaffold00216	11
marker9514	34.44	scaffold210.0	scaffold02253	11
marker10587	35.072	scaffold184.0.2	scaffold02253	11
marker10623	35.284	scaffold268.0	scaffold00992	11
marker15234	36.582	scaffold909.0	scaffold01439	11
marker13309	36.953	scaffold493.0	scaffold02006	11
marker16085	39.068	scaffold1283.0.1	scaffold02976	11
marker16089	39.883	scaffold1283.0.1	scaffold02976	11
marker16289	40.188	scaffold1599.0	scaffold00812	11
marker12434	41.503	scaffold236.0.2	scaffold12396	11
marker12973	42.153	scaffold460.0	scaffold01950	11
marker12979	42.707	scaffold460.0	scaffold01299	11
marker1096	43.479	scaffold5.0	scaffold110395	11
marker12982	44.04	scaffold460.0	scaffold01299	11
marker10588	44.437	scaffold184.0.2	scaffold02253	11
marker1099	44.443	scaffold5.0	scaffold02344	11
marker4423	44.473	scaffold52.0.1	scaffold00740	11
marker1107	44.627	scaffold5.0	scaffold47777	11
marker4404	45.27	scaffold52.0.1	scaffold01688	11
marker1102	45.672	scaffold5.0	scaffold00965	11
marker14308	47.36	scaffold643.0	scaffold00931	11
marker1105	47.639	scaffold5.0	scaffold47777	11
marker12347	48.155	scaffold407.0	scaffold00912	11
marker15255	48.719	scaffold915.0	scaffold28881	11
marker12692	49.964	scaffold439.0	scaffold00457	11
marker14432	50.31	scaffold669.0	scaffold21962	11
marker3250	51.16	scaffold31.0	scaffold00913	11
marker14678	52.402	scaffold723.0	scaffold00473	11
marker14435	53.055	scaffold669.0	scaffold14621	11
marker10887	53.339	scaffold286.0.1	scaffold13754	11
marker10890	54.544	scaffold286.0.1	scaffold00113	11
marker13340	55.142	scaffold498.0	scaffold01712	11
marker10892	55.199	scaffold286.0.1	scaffold00113	11
marker13337	55.858	scaffold498.0	scaffold01712	11
marker10895	57.091	scaffold286.0.1	scaffold00113	11
marker12972	57.511	scaffold460.0	scaffold00787	11
marker12951	57.703	scaffold461.0.1	scaffold01170	11
marker15347	58.578	scaffold935.0	scaffold00448	11
marker15349	59.226	scaffold935.0	scaffold02439	11
marker8962	59.533	scaffold181.0	scaffold98871	11
marker13464	60.165	scaffold622.0	scaffold00198	11
marker8960	60.59	scaffold181.0	scaffold64625	11
marker13466	60.763	scaffold622.0	scaffold00198	11
marker13465	61.326	scaffold622.0	scaffold00198	11
marker12957	61.373	scaffold461.0.1	scaffold01170	11
marker10478	63.199	scaffold259.0	scaffold00442	11
marker10494	64.476	scaffold259.0	scaffold06597	11
marker10487	64.979	scaffold259.0	scaffold02454	11
marker10486	65.359	scaffold259.0	scaffold02454	11
marker11858	65.935	scaffold355.0	scaffold02171	11
marker10500	66.698	scaffold259.0	scaffold00307	11
marker12345	67.683	scaffold407.0	scaffold00912	11
marker15296	68.055	scaffold931.0	scaffold00745	11
marker10491	69.615	scaffold259.0	scaffold06597	11
marker10888	71.251	scaffold286.0.1	scaffold00113	11
marker7135	73.216	scaffold114.0.1	scaffold00291	11
marker10901	75.825	scaffold286.0.1	scaffold01454	11
marker15343	76.386	scaffold935.0	scaffold00448	11
marker15344	76.386	scaffold935.0	scaffold00448	11
marker12955	76.725	scaffold461.0.1	scaffold01170	11
marker8968	79.213	scaffold181.0	scaffold00788	11
marker8963	80.412	scaffold181.0	scaffold00788	11
marker10506	81.785	scaffold259.0	scaffold00307	11
marker10484	82.59	scaffold259.0	scaffold00442	11
marker10480	83.137	scaffold259.0	scaffold00442	11
marker13525	84.211	scaffold516.0	scaffold01443	11
marker8198	84.847	scaffold153.0	scaffold00413	11
marker11849	86.255	scaffold355.0	scaffold00742	11
marker11848	86.255	scaffold355.0	scaffold00742	11
marker13521	87.153	scaffold516.0	scaffold01443	11
marker7145	88.951	scaffold114.0.1	scaffold00126	11
marker8197	89.295	scaffold153.0	scaffold00413	11
marker7299	90.515	scaffold121.0.1	scaffold00409	11
marker11854	94.609	scaffold355.0	scaffold00742	11
marker16181	0	scaffold170.2.14	scaffold00028	12
marker16180	2.535	scaffold170.2.14	scaffold00028	12
marker15666	5.115	scaffold1068.0	scaffold00028	12
marker15665	7.943	scaffold1068.0	scaffold00028	12
marker9890	10.908	scaffold228.0.1	scaffold00358	12
marker11898	12.176	scaffold359.0	scaffold00088	12
marker14438	14.478	scaffold668.0	scaffold68041	12
marker11893	17.518	scaffold359.0	scaffold00088	12
marker6792	20.169	scaffold107.0.1	scaffold01691	12
marker12126	23.044	scaffold379.0	scaffold01092	12
marker15127	26.963	scaffold889.0	scaffold01572	12
marker15689	30.05	scaffold1074.0	scaffold00120	12
marker11214	31.792	scaffold309.0	scaffold01779	12
marker11348	31.842	scaffold319.0	scaffold01664	12
marker13735	31.894	scaffold395.1.1	scaffold01045	12
marker11219	32.573	scaffold309.0	scaffold07396	12
marker13738	33.054	scaffold395.1.1	scaffold01045	12
marker13736	33.067	scaffold395.1.1	scaffold01045	12
marker14097	33.134	scaffold608.0	scaffold02194	12
marker13986	34.145	scaffold580.0	scaffold03443	12
marker11349	34.379	scaffold319.0	scaffold86864	12
marker11347	34.389	scaffold319.0	scaffold01664	12
marker13990	34.881	scaffold580.0	scaffold00815	12
marker13989	34.959	scaffold580.0	scaffold00815	12
marker12303	35.063	scaffold402.0	scaffold02408	12
marker13984	35.265	scaffold580.0	scaffold01639	12
marker13985	35.29	scaffold580.0	scaffold01639	12
marker1990	35.603	scaffold15.0.1	scaffold18064	12
marker13981	35.84	scaffold580.0	scaffold01639	12
marker14096	37.313	scaffold608.0	scaffold02194	12
marker13987	37.945	scaffold580.0	scaffold03443	12
marker1995	38.042	scaffold15.0.1	scaffold02804	12
marker1970	39.753	scaffold15.0.1	scaffold00968	12
marker1946	40.719	scaffold15.0.1	scaffold00256	12
marker11171	40.894	scaffold303.0	scaffold00306	12
marker1986	41.1	scaffold15.0.1	scaffold02246	12
marker1947	41.66	scaffold15.0.1	scaffold00256	12
marker1953	41.864	scaffold15.0.1	scaffold01087	12
marker1954	41.964	scaffold15.0.1	scaffold01087	12
marker1950	42.108	scaffold15.0.1	scaffold05302	12
marker10564	42.377	scaffold262.0.1	scaffold00387	12
marker1952	42.378	scaffold15.0.1	scaffold01087	12
marker1951	42.395	scaffold15.0.1	scaffold01087	12
marker10563	42.452	scaffold262.0.1	scaffold00387	12
marker1961	42.466	scaffold15.0.1	scaffold00968	12
marker1981	42.467	scaffold15.0.1	scaffold01370	12
marker1989	42.63	scaffold15.0.1	scaffold00866	12
marker1988	43.29	scaffold15.0.1	scaffold00866	12
marker10566	43.522	scaffold262.0.1	scaffold05342	12
marker1960	44.013	scaffold15.0.1	scaffold00968	12
marker10567	45.226	scaffold262.0.1	scaffold05342	12
marker1968	46.832	scaffold15.0.1	scaffold00968	12
marker4958	47.626	scaffold70.0.1	scaffold02746	12
marker4967	48.212	scaffold70.0.1	scaffold00345	12
marker4985	48.4	scaffold70.0.1	scaffold00345	12
marker4961	49.003	scaffold70.0.1	scaffold113171	12
marker1943	49.337	scaffold15.0.1	scaffold01969	12
marker4981	50.588	scaffold70.0.1	scaffold00345	12
marker4971	52.311	scaffold70.0.1	scaffold00345	12
marker13124	55.085	scaffold468.0	scaffold03338	12
marker9691	58.233	scaffold217.0	scaffold00163	12
marker13131	59.728	scaffold468.0	scaffold02815	12
marker9687	61.92	scaffold217.0	scaffold00163	12
marker13149	64.382	scaffold472.0	scaffold00193	12
marker12485	66.414	scaffold419.0	scaffold00154	12
marker7255	67.205	scaffold120.0	scaffold00491	12
marker16080	69.881	scaffold1278.0	scaffold00151	12
marker10298	70.962	scaffold255.0	scaffold00130	12
marker10312	71.344	scaffold255.0	scaffold00151	12
marker10301	71.58	scaffold255.0	scaffold00151	12
marker7286	72.462	scaffold120.0	scaffold00130	12
marker7287	72.591	scaffold120.0	scaffold00130	12
marker7284	73.234	scaffold120.0	scaffold00130	12
marker7272	73.657	scaffold120.0	scaffold01107	12
marker11942	74.121	scaffold365.0	scaffold00379	12
marker11944	74.422	scaffold365.0	scaffold00379	12
marker7257	74.738	scaffold120.0	scaffold00491	12
marker7233	74.768	scaffold120.0	scaffold01272	12
marker7256	74.778	scaffold120.0	scaffold00491	12
marker7269	74.807	scaffold120.0	scaffold01107	12
marker7267	75.157	scaffold120.0	scaffold01107	12
marker7276	75.259	scaffold120.0	scaffold01107	12
marker7294	75.267	scaffold120.0	scaffold00130	12
marker7265	75.361	scaffold120.0	scaffold00894	12
marker11937	75.648	scaffold365.0	scaffold00379	12
marker11947	75.833	scaffold365.0	scaffold00379	12
marker11943	76.07	scaffold365.0	scaffold00379	12
marker7263	76.578	scaffold120.0	scaffold11329	12
marker7266	76.824	scaffold120.0	scaffold00894	12
marker7273	77.93	scaffold120.0	scaffold01107	12
marker7258	78.486	scaffold120.0	scaffold00491	12
marker15332	80.118	scaffold942.0	scaffold00226	12
marker11913	82.379	scaffold365.0	scaffold00226	12
marker15334	84.083	scaffold942.0	scaffold00226	12
marker13194	87.002	scaffold475.0	scaffold00061	12
marker13201	89.972	scaffold475.0	scaffold00061	12
marker2325	0	scaffold19.0.1	scaffold00074	13
marker4272	2.114	scaffold51.0	scaffold00022	13
marker4125	3.447	scaffold48.0.1	scaffold00244	13
marker4124	4.997	scaffold48.0.1	scaffold00244	13
marker4142	5.328	scaffold48.0.1	scaffold00264	13
marker4229	5.702	scaffold51.0	scaffold00117	13
marker4155	6.184	scaffold48.0.1	scaffold20100	13
marker4146	6.321	scaffold48.0.1	scaffold01682	13
marker4157	6.747	scaffold48.0.1	scaffold20100	13
marker4122	7.626	scaffold48.0.1	scaffold00244	13
marker4128	7.845	scaffold48.0.1	scaffold00244	13
marker5699	7.945	scaffold83.0	scaffold00003	13
marker4148	8.285	scaffold48.0.1	scaffold01682	13
marker4145	8.648	scaffold48.0.1	scaffold01682	13
marker4132	8.894	scaffold48.0.1	scaffold00244	13
marker4144	9.254	scaffold48.0.1	scaffold01682	13
marker5662	9.423	scaffold83.0	scaffold00003	13
marker4182	9.631	scaffold48.0.1	scaffold01211	13
marker4147	9.863	scaffold48.0.1	scaffold01682	13
marker5720	10.066	scaffold83.0	scaffold00003	13
marker4179	10.095	scaffold48.0.1	scaffold01211	13
marker4138	10.271	scaffold48.0.1	scaffold00264	13
marker4119	10.37	scaffold48.0.1	scaffold00244	13
marker4135	10.604	scaffold48.0.1	scaffold00264	13
marker4123	10.738	scaffold48.0.1	scaffold00244	13
marker4162	11.223	scaffold48.0.1	scaffold00608	13
marker5707	11.453	scaffold83.0	scaffold00003	13
marker12728	12.565	scaffold451.0	scaffold00716	13
marker12740	12.726	scaffold451.0	scaffold00022	13
marker12732	12.87	scaffold451.0	scaffold00716	13
marker5775	12.935	scaffold83.0	scaffold00003	13
marker5698	12.942	scaffold83.0	scaffold00003	13
marker4286	13.117	scaffold51.0	scaffold00022	13
marker4287	13.458	scaffold51.0	scaffold00022	13
marker4273	14.615	scaffold51.0	scaffold00022	13
marker11641	16.132	scaffold274.0.3	scaffold00095	13
marker5128	16.627	scaffold71.0.1	scaffold00141	13
marker5262	18.248	scaffold71.0.1	scaffold00586	13
marker11639	18.713	scaffold274.0.3	scaffold00095	13
marker11636	19.065	scaffold274.0.3	scaffold13968	13
marker5185	19.425	scaffold71.0.1	scaffold00266	13
marker3203	19.823	scaffold28.0.1	scaffold00048	13
marker3190	20.267	scaffold28.0.1	scaffold00048	13
marker16023	20.601	scaffold1208.0	scaffold00095	13
marker3202	20.624	scaffold28.0.1	scaffold00048	13
marker3195	20.776	scaffold28.0.1	scaffold00048	13
marker3192	21.117	scaffold28.0.1	scaffold00048	13
marker3183	21.256	scaffold28.0.1	scaffold00048	13
marker3174	22.148	scaffold28.0.1	scaffold00048	13
marker3179	22.29	scaffold28.0.1	scaffold00048	13
marker3176	23.087	scaffold28.0.1	scaffold00048	13
marker3204	23.221	scaffold28.0.1	scaffold00048	13
marker3165	23.344	scaffold28.0.1	scaffold12050	13
marker3157	24.248	scaffold28.0.1	scaffold00165	13
marker3180	24.378	scaffold28.0.1	scaffold00048	13
marker3154	24.469	scaffold28.0.1	scaffold00165	13
marker3159	24.483	scaffold28.0.1	scaffold00165	13
marker9696	24.762	scaffold221.0	scaffold00019	13
marker3153	24.948	scaffold28.0.1	scaffold00165	13
marker9701	25.541	scaffold221.0	scaffold00019	13
marker3149	26.09	scaffold28.0.1	scaffold70674	13
marker3155	26.723	scaffold28.0.1	scaffold00165	13
marker9705	26.941	scaffold221.0	scaffold38138	13
marker9722	28.12	scaffold221.0	scaffold00019	13
marker9724	28.12	scaffold221.0	scaffold00019	13
marker9725	28.425	scaffold221.0	scaffold21210	13
marker9074	28.993	scaffold188.0.1	scaffold00019	13
marker9061	29.77	scaffold188.0.1	scaffold00019	13
marker9076	30.351	scaffold188.0.1	scaffold09102	13
marker9105	30.838	scaffold188.0.1	scaffold01023	13
marker9078	30.964	scaffold188.0.1	scaffold09102	13
marker9077	30.964	scaffold188.0.1	scaffold09102	13
marker2680	31.941	scaffold22.0	scaffold00797	13
marker9113	32.479	scaffold188.0.1	scaffold00797	13
marker9104	32.57	scaffold188.0.1	scaffold01023	13
marker9102	33.592	scaffold188.0.1	scaffold01978	13
marker2660	34.038	scaffold22.0	scaffold00032	13
marker2652	34.124	scaffold22.0	scaffold00032	13
marker2681	35.027	scaffold22.0	scaffold00797	13
marker2628	36.203	scaffold22.0	scaffold00032	13
marker2626	36.278	scaffold22.0	scaffold00032	13
marker2653	36.78	scaffold22.0	scaffold00032	13
marker2611	36.784	scaffold22.0	scaffold00896	13
marker2651	36.956	scaffold22.0	scaffold00032	13
marker2612	37.606	scaffold22.0	scaffold00896	13
marker2617	37.974	scaffold22.0	scaffold60054	13
marker2623	38.269	scaffold22.0	scaffold00418	13
marker2618	39.129	scaffold22.0	scaffold00418	13
marker1779	39.246	scaffold13.0.1	scaffold03014	13
marker2610	39.746	scaffold22.0	scaffold00573	13
marker2609	39.823	scaffold22.0	scaffold00573	13
marker7697	39.895	scaffold132.0.1	scaffold00573	13
marker2606	40.94	scaffold22.0	scaffold00573	13
marker7696	41.153	scaffold132.0.1	scaffold00573	13
marker7155	41.191	scaffold116.0.1	scaffold28969	13
marker7156	41.321	scaffold116.0.1	scaffold28969	13
marker7707	41.456	scaffold132.0.1	scaffold00991	13
marker7154	41.676	scaffold116.0.1	scaffold00856	13
marker7160	42.216	scaffold116.0.1	scaffold00856	13
marker7162	42.631	scaffold116.0.1	scaffold28619	13
marker7163	42.846	scaffold116.0.1	scaffold00562	13
marker7170	43.632	scaffold116.0.1	scaffold00562	13
marker7169	44.011	scaffold116.0.1	scaffold00562	13
marker14732	44.164	scaffold748.0	scaffold21524	13
marker7175	44.699	scaffold116.0.1	scaffold00323	13
marker12400	44.981	scaffold411.0	scaffold01031	13
marker12405	44.981	scaffold411.0	scaffold01031	13
marker12413	44.982	scaffold411.0	scaffold00953	13
marker12414	45.413	scaffold411.0	scaffold00953	13
marker12424	45.954	scaffold411.0	scaffold00953	13
marker12401	46.078	scaffold411.0	scaffold01031	13
marker14735	46.159	scaffold748.0	scaffold00521	13
marker12431	46.303	scaffold411.0	scaffold00521	13
marker12425	46.514	scaffold411.0	scaffold00953	13
marker12402	46.639	scaffold411.0	scaffold12659	13
marker12423	46.76	scaffold411.0	scaffold00953	13
marker12429	46.976	scaffold411.0	scaffold00521	13
marker12428	47.361	scaffold411.0	scaffold00521	13
marker14721	47.541	scaffold735.0	scaffold02600	13
marker14718	48.248	scaffold735.0	scaffold51083	13
marker15877	48.926	scaffold1158.0	scaffold02236	13
marker12939	50.704	scaffold219.0.1	scaffold00848	13
marker14716	51.389	scaffold735.0	scaffold02600	13
marker12933	51.546	scaffold219.0.1	scaffold02236	13
marker2635	52.369	scaffold22.0	scaffold00032	13
marker15209	52.431	scaffold914.0	scaffold00197	13
marker11717	52.995	scaffold351.0.1	scaffold01448	13
marker11705	53.582	scaffold351.0.1	scaffold01446	13
marker11713	54.294	scaffold351.0.1	scaffold00250	13
marker16220	55.151	scaffold1473.0	scaffold49071	13
marker12095	55.471	scaffold381.0	scaffold01037	13
marker16224	55.88	scaffold1473.0	scaffold115069	13
marker11708	56.213	scaffold351.0.1	scaffold138508	13
marker14163	56.527	scaffold610.0	scaffold54536	13
marker16216	57.104	scaffold1473.0	scaffold49071	13
marker14601	58.037	scaffold701.0	scaffold02736	13
marker15608	58.203	scaffold1040.0	scaffold00281	13
marker6390	59.124	scaffold93.0	scaffold00858	13
marker6392	59.129	scaffold93.0	scaffold107399	13
marker6400	59.58	scaffold93.0	scaffold02638	13
marker6413	60.307	scaffold93.0	scaffold01252	13
marker15609	62.656	scaffold1040.0	scaffold00281	13
marker7550	65.934	scaffold129.0	scaffold01456	13
marker14980	68.57	scaffold819.0	scaffold01275	13
marker16069	70.053	scaffold1275.0	scaffold02188	13
marker14708	71.621	scaffold160.2	scaffold03850	13
marker15499	72.261	scaffold944.0	scaffold01814	13
marker7551	72.941	scaffold129.0	scaffold01456	13
marker14984	75.754	scaffold819.0	scaffold01644	13
marker1292	78.78	scaffold9.0.1	scaffold00758	13
marker4071	0	scaffold47.0	scaffold00506	14
marker5553	1.788	scaffold82.0.1	scaffold02170	14
marker5555	3.049	scaffold82.0.1	scaffold02170	14
marker5556	3.723	scaffold82.0.1	scaffold02170	14
marker5552	3.925	scaffold82.0.1	scaffold02170	14
marker5528	5.071	scaffold82.0.1	scaffold00888	14
marker5549	5.255	scaffold82.0.1	scaffold87503	14
marker5538	6.103	scaffold82.0.1	scaffold01196	14
marker5536	6.854	scaffold82.0.1	scaffold01196	14
marker5575	7.51	scaffold82.0.1	scaffold40573	14
marker5554	7.937	scaffold82.0.1	scaffold02170	14
marker5568	8.114	scaffold82.0.1	scaffold00228	14
marker5581	8.244	scaffold82.0.1	scaffold00183	14
marker5543	8.851	scaffold82.0.1	scaffold01196	14
marker1798	9.351	scaffold14.0.1	scaffold00093	14
marker5577	9.382	scaffold82.0.1	scaffold00183	14
marker5545	9.592	scaffold82.0.1	scaffold01196	14
marker5531	9.836	scaffold82.0.1	scaffold00888	14
marker5580	9.976	scaffold82.0.1	scaffold00183	14
marker5591	10.812	scaffold82.0.1	scaffold00183	14
marker1789	11.142	scaffold14.0.1	scaffold00093	14
marker5594	11.653	scaffold82.0.1	scaffold00183	14
marker1801	11.829	scaffold14.0.1	scaffold00093	14
marker5603	11.882	scaffold82.0.1	scaffold00183	14
marker5616	11.902	scaffold82.0.1	scaffold00183	14
marker1791	12.333	scaffold14.0.1	scaffold00093	14
marker5605	12.351	scaffold82.0.1	scaffold00183	14
marker5618	12.641	scaffold82.0.1	scaffold01509	14
marker1802	12.95	scaffold14.0.1	scaffold00093	14
marker1804	13.158	scaffold14.0.1	scaffold00093	14
marker1784	13.403	scaffold14.0.1	scaffold03597	14
marker1800	13.414	scaffold14.0.1	scaffold00093	14
marker1786	13.66	scaffold14.0.1	scaffold00093	14
marker1799	13.901	scaffold14.0.1	scaffold00093	14
marker1809	14.341	scaffold14.0.1	scaffold01253	14
marker1807	14.509	scaffold14.0.1	scaffold00093	14
marker1829	14.9	scaffold14.0.1	scaffold00753	14
marker1821	15.159	scaffold14.0.1	scaffold00753	14
marker1814	15.239	scaffold14.0.1	scaffold01253	14
marker1835	15.505	scaffold14.0.1	scaffold00753	14
marker1823	15.785	scaffold14.0.1	scaffold52400	14
marker1831	16.081	scaffold14.0.1	scaffold00753	14
marker1842	17.026	scaffold14.0.1	scaffold00177	14
marker1881	17.06	scaffold14.0.1	scaffold00177	14
marker1865	17.364	scaffold14.0.1	scaffold00177	14
marker1890	17.556	scaffold14.0.1	scaffold00177	14
marker1885	17.895	scaffold14.0.1	scaffold00177	14
marker1843	18.408	scaffold14.0.1	scaffold00177	14
marker14625	20.117	scaffold708.0	scaffold83575	14
marker8891	20.598	scaffold180.0	scaffold00319	14
marker6755	21.518	scaffold106.0	scaffold26415	14
marker6757	22.47	scaffold106.0	scaffold00221	14
marker6756	22.706	scaffold106.0	scaffold00221	14
marker3474	23.412	scaffold35.0.1	scaffold00544	14
marker6731	23.975	scaffold106.0	scaffold00097	14
marker6740	23.975	scaffold106.0	scaffold00097	14
marker6722	24.057	scaffold106.0	scaffold00097	14
marker6729	25.465	scaffold106.0	scaffold00097	14
marker6730	25.465	scaffold106.0	scaffold00097	14
marker6713	27.552	scaffold106.0	scaffold01813	14
marker5316	28.297	scaffold74.0.1	scaffold00612	14
marker5300	28.844	scaffold74.0.1	scaffold00872	14
marker6717	28.916	scaffold106.0	scaffold01313	14
marker5311	28.917	scaffold74.0.1	scaffold00612	14
marker5305	28.922	scaffold74.0.1	scaffold00872	14
marker16201	29.234	scaffold1432.0	scaffold65873	14
marker5320	30.36	scaffold74.0.1	scaffold00612	14
marker6716	30.765	scaffold106.0	scaffold01313	14
marker5304	31.902	scaffold74.0.1	scaffold00872	14
marker13011	35.056	scaffold44.2.16	scaffold01654	14
marker13005	35.056	scaffold44.2.16	scaffold01707	14
marker13013	35.212	scaffold44.2.16	scaffold01654	14
marker13012	35.304	scaffold44.2.16	scaffold01654	14
marker12993	37.191	scaffold44.2.16	scaffold01340	14
marker12994	37.556	scaffold44.2.16	scaffold01340	14
marker5328	38.863	scaffold75.0	scaffold00456	14
marker5323	38.939	scaffold75.0	scaffold00456	14
marker5288	39.791	scaffold74.0.1	scaffold00926	14
marker14252	43.434	scaffold626.0	scaffold01600	14
marker14726	48.698	scaffold744.0	scaffold02333	14
marker5326	51.851	scaffold75.0	scaffold00456	14
marker15667	54.088	scaffold1056.0	scaffold04170	14
marker3881	58.519	scaffold42.0.1	scaffold02282	14
marker2185	60.854	scaffold17.0.2	scaffold00002	14
marker2225	62.315	scaffold17.0.2	scaffold00002	14
marker2219	65.516	scaffold17.0.2	scaffold00002	14
marker2192	65.984	scaffold17.0.2	scaffold00002	14
marker8003	66.297	scaffold142.0	scaffold00223	14
marker8025	66.798	scaffold142.0	scaffold00223	14
marker8004	67.723	scaffold142.0	scaffold00223	14
marker8009	67.873	scaffold142.0	scaffold00223	14
marker8010	67.91	scaffold142.0	scaffold00223	14
marker8014	67.962	scaffold142.0	scaffold00223	14
marker8005	68.025	scaffold142.0	scaffold00223	14
marker2989	68.319	scaffold25.0	scaffold00157	14
marker2985	68.432	scaffold25.0	scaffold00157	14
marker8008	68.513	scaffold142.0	scaffold00223	14
marker2986	68.648	scaffold25.0	scaffold00157	14
marker2968	68.907	scaffold25.0	scaffold01442	14
marker2970	68.98	scaffold25.0	scaffold01035	14
marker8024	69.07	scaffold142.0	scaffold00223	14
marker2991	69.1	scaffold25.0	scaffold00157	14
marker2987	69.205	scaffold25.0	scaffold00157	14
marker2227	69.206	scaffold17.0.2	scaffold00002	14
marker2993	69.569	scaffold25.0	scaffold00157	14
marker3011	69.89	scaffold25.0	scaffold00157	14
marker3008	70.176	scaffold25.0	scaffold00157	14
marker2984	70.451	scaffold25.0	scaffold00157	14
marker3032	70.967	scaffold25.0	scaffold00206	14
marker3043	71.124	scaffold25.0	scaffold00206	14
marker3024	71.226	scaffold25.0	scaffold00882	14
marker3033	71.705	scaffold25.0	scaffold00206	14
marker3044	72.206	scaffold25.0	scaffold00206	14
marker3040	72.542	scaffold25.0	scaffold00206	14
marker3041	72.789	scaffold25.0	scaffold00206	14
marker3059	73.391	scaffold25.0	scaffold00349	14
marker3039	76.811	scaffold25.0	scaffold00206	14
marker3876	78.958	scaffold42.0.1	scaffold03916	14
marker1626	0	scaffold13.0.1	scaffold00017	15
marker1658	3.959	scaffold13.0.1	scaffold00017	15
marker1746	4.831	scaffold13.0.1	scaffold00035	15
marker1747	6.024	scaffold13.0.1	scaffold00035	15
marker1742	6.331	scaffold13.0.1	scaffold00035	15
marker1610	6.467	scaffold13.0.1	scaffold00017	15
marker1602	6.654	scaffold13.0.1	scaffold00017	15
marker1624	7.038	scaffold13.0.1	scaffold00017	15
marker1604	7.338	scaffold13.0.1	scaffold00017	15
marker1768	8.487	scaffold13.0.1	scaffold00035	15
marker1699	8.58	scaffold13.0.1	scaffold00017	15
marker1660	8.839	scaffold13.0.1	scaffold00017	15
marker1685	9.138	scaffold13.0.1	scaffold00017	15
marker986	9.285	scaffold3.0	scaffold00723	15
marker949	10.682	scaffold3.0	scaffold00690	15
marker962	11.556	scaffold3.0	scaffold00189	15
marker950	12.102	scaffold3.0	scaffold00690	15
marker977	12.473	scaffold3.0	scaffold00189	15
marker1615	12.629	scaffold13.0.1	scaffold00017	15
marker955	13.071	scaffold3.0	scaffold00189	15
marker978	13.612	scaffold3.0	scaffold35727	15
marker947	13.981	scaffold3.0	scaffold78840	15
marker1757	14.106	scaffold13.0.1	scaffold00035	15
marker946	14.311	scaffold3.0	scaffold78840	15
marker938	14.789	scaffold3.0	scaffold00370	15
marker959	15.089	scaffold3.0	scaffold00189	15
marker954	15.994	scaffold3.0	scaffold00189	15
marker937	16.212	scaffold3.0	scaffold00370	15
marker928	16.496	scaffold3.0	scaffold00369	15
marker956	16.948	scaffold3.0	scaffold00189	15
marker904	17.966	scaffold3.0	scaffold00011	15
marker933	18.211	scaffold3.0	scaffold00369	15
marker822	18.278	scaffold3.0	scaffold00868	15
marker853	18.785	scaffold3.0	scaffold00011	15
marker1755	19.024	scaffold13.0.1	scaffold00035	15
marker921	20.045	scaffold3.0	scaffold00369	15
marker813	20.135	scaffold3.0	scaffold00868	15
marker899	20.296	scaffold3.0	scaffold00011	15
marker784	20.54	scaffold3.0	scaffold02325	15
marker796	20.895	scaffold3.0	scaffold00868	15
marker861	21.06	scaffold3.0	scaffold00011	15
marker795	21.461	scaffold3.0	scaffold26342	15
marker798	21.836	scaffold3.0	scaffold00868	15
marker782	21.839	scaffold3.0	scaffold02325	15
marker783	22.231	scaffold3.0	scaffold02325	15
marker772	22.453	scaffold3.0	scaffold00111	15
marker722	22.811	scaffold3.0	scaffold01216	15
marker744	22.978	scaffold3.0	scaffold00111	15
marker774	23.253	scaffold3.0	scaffold00111	15
marker706	23.692	scaffold3.0	scaffold00626	15
marker689	23.842	scaffold3.0	scaffold01995	15
marker687	23.965	scaffold3.0	scaffold01995	15
marker690	24.391	scaffold3.0	scaffold01995	15
marker678	24.604	scaffold3.0	scaffold00924	15
marker634	25.225	scaffold3.0	scaffold01168	15
marker677	25.362	scaffold3.0	scaffold00924	15
marker643	25.894	scaffold3.0	scaffold01168	15
marker625	26.183	scaffold3.0	scaffold01168	15
marker590	26.535	scaffold3.0	scaffold00043	15
marker598	26.7	scaffold3.0	scaffold00043	15
marker597	26.785	scaffold3.0	scaffold00043	15
marker8275	27.035	scaffold154.0	scaffold00043	15
marker8261	27.16	scaffold154.0	scaffold00043	15
marker8279	27.463	scaffold154.0	scaffold00043	15
marker8320	28.296	scaffold154.0	scaffold01735	15
marker8438	28.817	scaffold159.0	scaffold00509	15
marker8419	28.976	scaffold159.0	scaffold00509	15
marker6973	30.857	scaffold111.0.1	scaffold00580	15
marker11339	31.275	scaffold314.0	scaffold104133	15
marker11341	31.402	scaffold314.0	scaffold00020	15
marker11334	31.605	scaffold314.0	scaffold00058	15
marker11336	31.744	scaffold314.0	scaffold00058	15
marker4012	32.876	scaffold46.0	scaffold00020	15
marker3356	34.947	scaffold32.0	scaffold00482	15
marker4065	34.974	scaffold46.0	scaffold00674	15
marker11878	35.673	scaffold360.0	scaffold00674	15
marker11877	35.939	scaffold360.0	scaffold00674	15
marker10331	38.14	scaffold250.0.1	scaffold01046	15
marker10367	38.931	scaffold250.0.1	scaffold01768	15
marker10368	39.316	scaffold250.0.1	scaffold01877	15
marker10318	39.928	scaffold250.0.1	scaffold01774	15
marker10363	40.312	scaffold250.0.1	scaffold01768	15
marker2712	40.367	scaffold23.0.1	scaffold00179	15
marker10321	40.652	scaffold250.0.1	scaffold01774	15
marker10336	40.746	scaffold250.0.1	scaffold01678	15
marker10315	40.803	scaffold250.0.1	scaffold10894	15
marker2787	40.95	scaffold23.0.1	scaffold00898	15
marker2719	41.105	scaffold23.0.1	scaffold11449	15
marker10346	41.171	scaffold250.0.1	scaffold01768	15
marker10349	41.256	scaffold250.0.1	scaffold39079	15
marker2726	41.625	scaffold23.0.1	scaffold13563	15
marker2874	43.406	scaffold23.0.1	scaffold00098	15
marker2811	43.545	scaffold23.0.1	scaffold00647	15
marker15991	44.073	scaffold1200.0	scaffold00098	15
marker15989	44.26	scaffold1200.0	scaffold00098	15
marker15979	44.837	scaffold1200.0	scaffold00098	15
marker2869	45.019	scaffold23.0.1	scaffold00098	15
marker13849	45.958	scaffold564.0	scaffold01096	15
marker5414	46.323	scaffold76.0	scaffold00831	15
marker5441	46.326	scaffold76.0	scaffold01536	15
marker15992	46.328	scaffold1200.0	scaffold00098	15
marker5426	47.196	scaffold76.0	scaffold01934	15
marker13848	47.701	scaffold564.0	scaffold01096	15
marker5378	48.546	scaffold76.0	scaffold00486	15
marker11490	48.927	scaffold332.0.1	scaffold00029	15
marker5350	49.394	scaffold76.0	scaffold01959	15
marker12872	49.749	scaffold457.0	scaffold01749	15
marker5382	49.988	scaffold76.0	scaffold00486	15
marker12874	49.988	scaffold457.0	scaffold01749	15
marker5366	49.995	scaffold76.0	scaffold07595	15
marker11481	51.602	scaffold332.0.1	scaffold00029	15
marker6918	53.053	scaffold66.0.1	scaffold00552	15
marker6925	53.281	scaffold66.0.1	scaffold01440	15
marker11480	54.738	scaffold332.0.1	scaffold00029	15
marker11493	55.7	scaffold332.0.1	scaffold00010	15
marker6923	55.961	scaffold66.0.1	scaffold00552	15
marker11484	58.279	scaffold332.0.1	scaffold00029	15
marker9855	62.429	scaffold226.0.1	scaffold00507	15
marker9558	62.879	scaffold211.0	scaffold00010	15
marker10406	64.825	scaffold258.0	scaffold00054	15
marker3542	65.176	scaffold38.0.1	scaffold00499	15
marker9532	66.246	scaffold211.0	scaffold00051	15
marker11076	67.373	scaffold294.0.1	scaffold01287	15
marker11080	68.808	scaffold294.0.1	scaffold105271	15
marker16013	69.833	scaffold1212.0.1	scaffold00804	15
marker14649	70.296	scaffold714.0	scaffold01305	15
marker14376	71.552	scaffold653.0	scaffold01305	15
marker13206	72.379	scaffold481.0	scaffold00504	15
marker12664	74.013	scaffold437.0	scaffold00833	15
marker9847	75.35	scaffold226.0.1	scaffold00904	15
marker9053	75.812	scaffold186.0.1	scaffold00416	15
marker3535	78.172	scaffold38.0.1	scaffold00618	15
marker14232	79.351	scaffold623.0	scaffold00499	15
marker15042	84.648	scaffold850.0	scaffold01044	15
marker7906	87.87	scaffold141.0	scaffold00315	15
marker13661	88.481	scaffold537.0	scaffold00558	15
marker13209	89.122	scaffold481.0	scaffold00504	15
marker9056	90.848	scaffold186.0.1	scaffold23626	15
marker6786	95.096	scaffold108.0	scaffold00481	15
marker16176	96.405	scaffold1380.0	scaffold00429	15
marker10283	97.151	scaffold254.0	scaffold03600	15
marker6791	97.76	scaffold108.0	scaffold01113	15
marker14736	98.914	scaffold742.0	scaffold01174	15
marker6521	99.809	scaffold100.0.1	scaffold43147	15
marker8110	99.928	scaffold149.0.1	scaffold00878	15
marker15473	101.085	scaffold971.0.1	scaffold28097	15
marker8984	103.183	scaffold178.0.1	scaffold00321	15
marker8981	103.613	scaffold178.0.1	scaffold00321	15
marker8979	104.147	scaffold178.0.1	scaffold00321	15
marker14815	104.46	scaffold776.0	scaffold01616	15
marker8987	104.898	scaffold178.0.1	scaffold00567	15
marker15612	106.292	scaffold1048.0	scaffold00938	15
marker1314	106.682	scaffold9.0.1	scaffold01233	15
marker1330	107.416	scaffold9.0.1	scaffold00174	15
marker4551	109.58	scaffold55.0.1	scaffold00739	15
marker1329	110.281	scaffold9.0.1	scaffold00174	15
marker4547	112.855	scaffold55.0.1	scaffold02499	15
marker6529	115.073	scaffold100.0.1	scaffold00242	15
marker6533	115.483	scaffold100.0.1	scaffold00242	15
marker6538	115.999	scaffold100.0.1	scaffold03624	15
marker6539	116.878	scaffold100.0.1	scaffold03624	15
marker14075	117.832	scaffold602.0.1	scaffold00015	15
marker6541	118.893	scaffold100.0.1	scaffold37122	15
marker14073	120.447	scaffold602.0.1	scaffold00015	15
marker13343	120.884	scaffold497.0.1	scaffold00015	15
marker3272	122.096	scaffold31.0	scaffold00015	15
marker3282	124.305	scaffold31.0	scaffold00015	15
marker3858	129.392	scaffold43.0.1	scaffold00055	15
marker2397	0	scaffold19.0.1	scaffold00300	16
marker2425	3.342	scaffold19.0.1	scaffold00300	16
marker2455	5.661	scaffold19.0.1	scaffold00104	16
marker2373	8.28	scaffold19.0.1	scaffold00085	16
marker2473	9.317	scaffold19.0.1	scaffold00104	16
marker2488	10.523	scaffold19.0.1	scaffold01085	16
marker2475	11.802	scaffold19.0.1	scaffold00104	16
marker2452	12.139	scaffold19.0.1	scaffold00104	16
marker2414	13.349	scaffold19.0.1	scaffold42941	16
marker8633	13.631	scaffold174.0.1	scaffold00191	16
marker2371	13.945	scaffold19.0.1	scaffold00085	16
marker2369	14.028	scaffold19.0.1	scaffold00085	16
marker2355	14.509	scaffold19.0.1	scaffold00085	16
marker2367	14.95	scaffold19.0.1	scaffold00085	16
marker2360	15.117	scaffold19.0.1	scaffold00085	16
marker2361	17.097	scaffold19.0.1	scaffold00085	16
marker5463	19.38	scaffold78.0	scaffold56373	16
marker15892	21.877	scaffold1161.0	scaffold13291	16
marker5179	23.267	scaffold71.0.1	scaffold02882	16
marker9772	26.836	scaffold224.0.1	scaffold02766	16
marker16017	28.75	scaffold1208.0	scaffold01268	16
marker16018	30.699	scaffold1208.0	scaffold01268	16
marker15890	31.06	scaffold1161.0	scaffold00738	16
marker5493	31.577	scaffold78.0	scaffold00957	16
marker15889	31.887	scaffold1161.0	scaffold00738	16
marker5492	31.998	scaffold78.0	scaffold00957	16
marker5486	33.185	scaffold78.0	scaffold00825	16
marker5476	33.628	scaffold78.0	scaffold01132	16
marker5461	33.783	scaffold78.0	scaffold00807	16
marker5470	34.191	scaffold78.0	scaffold00807	16
marker5490	34.703	scaffold78.0	scaffold00957	16
marker5487	34.869	scaffold78.0	scaffold55453	16
marker5489	35.05	scaffold78.0	scaffold01493	16
marker5484	36.218	scaffold78.0	scaffold00825	16
marker5475	38.603	scaffold78.0	scaffold01132	16
marker15873	40.399	scaffold1158.0	scaffold04371	16
marker15933	43.004	scaffold1178.0	scaffold00662	16
marker5447	45.184	scaffold78.0	scaffold00662	16
marker13289	48.855	scaffold488.0	scaffold00172	16
marker15139	49.715	scaffold885.0	scaffold49928	16
marker8070	50.832	scaffold148.0	scaffold00973	16
marker8064	51.562	scaffold148.0	scaffold01024	16
marker13730	53.382	scaffold543.0.1	scaffold00356	16
marker13695	54.156	scaffold541.0	scaffold00556	16
marker9671	54.374	scaffold218.0.1	scaffold00160	16
marker8084	54.376	scaffold148.0	scaffold01208	16
marker13726	54.559	scaffold543.0.1	scaffold00356	16
marker8067	54.599	scaffold148.0	scaffold00973	16
marker8068	54.609	scaffold148.0	scaffold00973	16
marker8076	54.644	scaffold148.0	scaffold01208	16
marker13295	54.662	scaffold488.0	scaffold00172	16
marker13291	54.902	scaffold488.0	scaffold00172	16
marker8062	55.086	scaffold148.0	scaffold00973	16
marker8065	55.443	scaffold148.0	scaffold00973	16
marker8811	57.616	scaffold179.0	scaffold00309	16
marker15879	57.671	scaffold1158.0	scaffold01891	16
marker8801	58.154	scaffold179.0	scaffold00309	16
marker15880	58.539	scaffold1158.0	scaffold01891	16
marker10906	58.987	scaffold284.0	scaffold00950	16
marker13729	59.66	scaffold543.0.1	scaffold40633	16
marker8805	59.711	scaffold179.0	scaffold00309	16
marker8808	60.174	scaffold179.0	scaffold00309	16
marker13620	61.209	scaffold527.0	scaffold02609	16
marker8809	62.399	scaffold179.0	scaffold00309	16
marker13732	63.936	scaffold543.0.1	scaffold00356	16
marker14178	66.392	scaffold610.0	scaffold01361	16
marker13296	68.07	scaffold488.0	scaffold00172	16
marker7592	68.899	scaffold130.0	scaffold00546	16
marker14557	74.114	scaffold694.0	scaffold01181	16
marker16173	74.436	scaffold1380.0	scaffold16250	16
marker13423	77.569	scaffold494.0	scaffold01328	16
marker4402	83.004	scaffold52.0.1	scaffold00268	16
marker15193	86.918	scaffold906.0	scaffold00268	16
marker9227	0	scaffold194.0.1	scaffold06358	17
marker11686	1.798	scaffold348.0	scaffold01242	17
marker9220	3.09	scaffold194.0.1	scaffold01336	17
marker9200	4.157	scaffold194.0.1	scaffold02939	17
marker3441	5.722	scaffold34.0.1	scaffold00036	17
marker11685	6.555	scaffold348.0	scaffold01242	17
marker11694	6.996	scaffold348.0	scaffold00213	17
marker11691	7.259	scaffold348.0	scaffold01242	17
marker9213	7.475	scaffold194.0.1	scaffold00067	17
marker11690	7.565	scaffold348.0	scaffold01242	17
marker8186	8.347	scaffold153.0	scaffold00166	17
marker14867	8.725	scaffold786.0	scaffold54188	17
marker9212	9.176	scaffold194.0.1	scaffold00067	17
marker12143	9.48	scaffold385.0	scaffold00588	17
marker9197	9.601	scaffold194.0.1	scaffold02939	17
marker14061	9.918	scaffold577.0.1	scaffold00939	17
marker14107	10.175	scaffold611.0.1	scaffold00166	17
marker14408	10.288	scaffold658.0	scaffold00388	17
marker12138	10.337	scaffold385.0	scaffold01086	17
marker14410	10.659	scaffold658.0	scaffold00388	17
marker15265	10.79	scaffold917.0	scaffold00939	17
marker11688	11.065	scaffold348.0	scaffold01242	17
marker12629	11.204	scaffold434.0	scaffold00122	17
marker14865	11.667	scaffold786.0	scaffold129766	17
marker14392	12.083	scaffold658.0	scaffold00405	17
marker15703	13.092	scaffold1087.0	scaffold00036	17
marker3445	13.107	scaffold34.0.1	scaffold00036	17
marker15705	13.771	scaffold1087.0	scaffold00036	17
marker3438	13.978	scaffold34.0.1	scaffold00036	17
marker12632	14.284	scaffold434.0	scaffold00122	17
marker3429	14.308	scaffold34.0.1	scaffold00773	17
marker3425	14.773	scaffold34.0.1	scaffold00823	17
marker3419	15.649	scaffold34.0.1	scaffold01786	17
marker3426	16.5	scaffold34.0.1	scaffold113630	17
marker13306	17.472	scaffold492.0.1	scaffold00305	17
marker13298	17.578	scaffold492.0.1	scaffold00305	17
marker13302	17.842	scaffold492.0.1	scaffold00305	17
marker13300	18.489	scaffold492.0.1	scaffold00305	17
marker7560	19.972	scaffold129.0	scaffold01271	17
marker6543	20.883	scaffold101.0	scaffold00149	17
marker15708	21.272	scaffold1096.0	scaffold01032	17
marker14607	22.47	scaffold704.0	scaffold03409	17
marker13478	23.459	scaffold507.0	scaffold134610	17
marker13479	24.196	scaffold507.0	scaffold134610	17
marker13480	24.492	scaffold507.0	scaffold134610	17
marker13481	25.167	scaffold507.0	scaffold02147	17
marker15099	25.769	scaffold192.0.3	scaffold01477	17
marker1518	26.097	scaffold11.0	scaffold00553	17
marker1519	26.397	scaffold11.0	scaffold00553	17
marker15719	26.909	scaffold1113.0	scaffold32537	17
marker13364	27.774	scaffold501.0	scaffold03379	17
marker16172	29.263	scaffold1371.0	scaffold00483	17
marker13358	29.856	scaffold501.0	scaffold01486	17
marker13217	30.929	scaffold479.0	scaffold03841	17
marker13368	31.343	scaffold501.0	scaffold03379	17
marker13165	31.646	scaffold476.0	scaffold127737	17
marker13220	32.28	scaffold479.0	scaffold02386	17
marker13167	32.483	scaffold476.0	scaffold02102	17
marker13166	33.042	scaffold476.0	scaffold02102	17
marker15515	34.686	scaffold998.0	scaffold00260	17
marker15513	34.987	scaffold998.0	scaffold00260	17
marker1912	35.316	scaffold8.0.6	scaffold01835	17
marker1914	36.168	scaffold8.0.6	scaffold01709	17
marker1915	36.543	scaffold8.0.6	scaffold19856	17
marker15555	36.966	scaffold1011.0	scaffold00493	17
marker12326	36.975	scaffold406.0	scaffold02124	17
marker15520	37.1	scaffold998.0	scaffold00260	17
marker12327	38.8	scaffold406.0	scaffold00551	17
marker15557	39.156	scaffold1011.0	scaffold00493	17
marker4771	41.143	scaffold61.0	scaffold00108	17
marker4768	41.494	scaffold61.0	scaffold00108	17
marker4765	41.932	scaffold61.0	scaffold00401	17
marker11524	42.36	scaffold335.0	scaffold00024	17
marker11525	42.512	scaffold335.0	scaffold00024	17
marker11540	42.8	scaffold335.0	scaffold00497	17
marker11526	42.98	scaffold335.0	scaffold00024	17
[truncated: 42 more rows]

## Sheet: Supplementary Table 2
Table S2 European pear genome Scaffold alignment to linkage groups
Scaffold	LG	Dissimilarity*	New**
scaffold00026	1	+
scaffold00037	1	+
scaffold00073	1		+
scaffold00110	1
scaffold00123	1
scaffold00147	1
scaffold00148	1
scaffold00175	1
scaffold00188	1
scaffold00201	1
scaffold00220	1	+
scaffold00240	1
scaffold00269	1
scaffold00274	1
scaffold00299	1		+
scaffold00329	1
scaffold00337	1	+
scaffold00377	1
scaffold00395	1		+
scaffold00400	1
scaffold00402	1
scaffold00403	1
scaffold00438	1
scaffold00450	1
scaffold00458	1	+
scaffold00569	1	+
scaffold00634	1		+
scaffold00754	1
scaffold00903	1		+
scaffold00919	1
scaffold00983	1		+
scaffold01036	1		+
scaffold01047	1		+
scaffold01080	1		+
scaffold01128	1
scaffold01301	1
scaffold01333	1		+
scaffold01356	1		+
scaffold01360	1
scaffold01416	1	+
scaffold01494	1
scaffold01496	1		+
scaffold01549	1	+
scaffold01593	1		+
scaffold01646	1		+
scaffold01776	1		+
scaffold02002	1		+
scaffold02244	1		+
scaffold02371	1		+
scaffold02390	1		+
scaffold02392	1		+
scaffold02418	1		+
scaffold02632	1		+
scaffold02761	1		+
scaffold09405	1		+
scaffold133623	1		+
scaffold13411	1		+
scaffold13676	1		+
scaffold34166	1		+
scaffold37592	1		+
scaffold47665	1		+
scaffold47745	1		+
scaffold85576	1		+
scaffold00004	2
scaffold00006	2
scaffold00012	2
scaffold00016	2
scaffold00076	2	+
scaffold00082	2
scaffold00167	2
scaffold00173	2
scaffold00184	2
scaffold00275	2
scaffold00277	2
scaffold00289	2
scaffold00359	2
scaffold00367	2
scaffold00408	2
scaffold00417	2
scaffold00419	2
scaffold00430	2
scaffold00480	2
scaffold00535	2
scaffold00616	2
scaffold00627	2
scaffold00644	2
scaffold00694	2
scaffold00757	2
scaffold00785	2
scaffold00800	2
scaffold00879	2	+
scaffold00907	2
scaffold00921	2		+
scaffold01034	2
scaffold01363	2
scaffold01426	2		+
scaffold01501	2
scaffold01544	2
scaffold01557	2	+
scaffold01660	2		+
scaffold01683	2
scaffold01888	2
scaffold01911	2
scaffold02005	2	+
scaffold02030	2
scaffold02385	2		+
scaffold03075	2		+
scaffold04193	2		+
scaffold09056	2		+
scaffold118768	2		+
scaffold122899	2		+
scaffold32272	2		+
scaffold36069	2		+
scaffold37985	2		+
scaffold99272	2		+
scaffold00030	3
scaffold00053	3
scaffold00094	3
scaffold00099	3
scaffold00119	3
scaffold00153	3
scaffold00169	3
scaffold00227	3
scaffold00262	3
scaffold00263	3
scaffold00310	3
scaffold00324	3
scaffold00331	3
scaffold00366	3
scaffold00393	3		+
scaffold00406	3
scaffold00407	3
scaffold00410	3
scaffold00433	3		+
scaffold00520	3
scaffold00549	3
scaffold00584	3
scaffold00642	3
scaffold00744	3
scaffold00820	3
scaffold00854	3
scaffold00865	3
scaffold01022	3
scaffold01043	3	+
scaffold01053	3
scaffold01071	3
scaffold01101	3		+
scaffold01172	3
scaffold01212	3
scaffold01304	3
scaffold01372	3
scaffold01543	3		+
scaffold01583	3
scaffold01652	3
scaffold01912	3
scaffold01985	3
scaffold02053	3	+
scaffold02152	3
scaffold02366	3	+
scaffold02512	3		+
scaffold02670	3		+
scaffold03031	3		+
scaffold03639	3		+
scaffold03900	3		+
scaffold07655	3
scaffold08552	3		+
scaffold10142	3		+
scaffold139392	3		+
scaffold14074	3		+
scaffold20232	3		+
scaffold26341	3		+
scaffold29354	3		+
scaffold33429	3		+
scaffold63331	3		+
scaffold75165	3		+
scaffold75508	3		+
scaffold00005	4
scaffold00038	4
scaffold00039	4
scaffold00096	4	+
scaffold00155	4
scaffold00161	4
scaffold00222	4
scaffold00229	4	+
scaffold00330	4
scaffold00375	4
scaffold00381	4
scaffold00390	4
scaffold00420	4
scaffold00424	4
scaffold00488	4
scaffold00490	4
scaffold00625	4
scaffold00629	4
scaffold00668	4
scaffold00673	4
scaffold00682	4
scaffold00683	4
scaffold00689	4
scaffold00713	4
scaffold00736	4		+
scaffold00851	4
scaffold00859	4
scaffold01017	4	+
scaffold01217	4
scaffold01346	4
scaffold01391	4
scaffold01520	4
scaffold01686	4		+
scaffold01812	4
scaffold01820	4		+
scaffold01857	4		+
scaffold01931	4		+
scaffold02835	4
scaffold03226	4		+
scaffold07846	4		+
scaffold08660	4		+
scaffold18643	4		+
scaffold29736	4		+
scaffold32705	4		+
scaffold39563	4		+
scaffold47824	4		+
scaffold48182	4		+
scaffold60244	4		+
scaffold75913	4		+
scaffold00014	5
scaffold00027	5
scaffold00031	5	+
scaffold00046	5
scaffold00062	5	+
scaffold00072	5
scaffold00101	5
scaffold00106	5
scaffold00109	5
scaffold00114	5
scaffold00127	5
scaffold00139	5
scaffold00182	5
scaffold00186	5
scaffold00209	5
scaffold00210	5
scaffold00214	5
scaffold00215	5
scaffold00386	5		+
scaffold00411	5	+
scaffold00434	5
scaffold00435	5
scaffold00468	5
scaffold00492	5
scaffold00510	5	+
scaffold00519	5	+
scaffold00539	5
scaffold00559	5
scaffold00561	5
scaffold00652	5
scaffold00663	5
scaffold00675	5
scaffold00710	5
scaffold00727	5	+
scaffold00750	5
scaffold00751	5
scaffold00821	5
scaffold00838	5
scaffold00845	5
scaffold00947	5
scaffold00970	5
scaffold01026	5
scaffold01200	5	+
scaffold01213	5
scaffold01215	5		+
scaffold01224	5
scaffold01239	5		+
scaffold01322	5
scaffold01500	5
scaffold01502	5
scaffold01601	5
scaffold01619	5
scaffold01650	5
scaffold01667	5
scaffold01874	5
scaffold01929	5
scaffold01958	5
scaffold01999	5
scaffold02074	5
scaffold02095	5		+
scaffold02109	5
scaffold02375	5		+
scaffold02531	5
scaffold02655	5
scaffold03018	5		+
scaffold03452	5		+
scaffold04077	5
scaffold04560	5		+
scaffold06134	5		+
scaffold06990	5		+
scaffold114909	5		+
scaffold117009	5		+
scaffold13219	5		+
scaffold13721	5
scaffold18546	5		+
scaffold20335	5		+
scaffold22135	5		+
scaffold49149	5		+
scaffold65302	5		+
scaffold72729	5		+
scaffold81533	5		+
scaffold96054	5		+
scaffold96066	5		+
scaffold00021	6
scaffold00044	6
scaffold00162	6
scaffold00235	6
scaffold00257	6
scaffold00297	6
scaffold00302	6
scaffold00335	6
scaffold00344	6
scaffold00346	6
scaffold00353	6
scaffold00354	6
scaffold00374	6
scaffold00396	6
scaffold00428	6
scaffold00498	6
scaffold00501	6
scaffold00630	6
scaffold00956	6	+
scaffold00971	6
scaffold01013	6
scaffold01166	6
scaffold01397	6
scaffold01427	6
scaffold01506	6
scaffold01560	6
scaffold01870	6
scaffold02061	6
scaffold02419	6		+
scaffold02602	6
scaffold05934	6		+
scaffold137706	6		+
scaffold23112	6		+
scaffold46206	6		+
scaffold56297	6		+
scaffold00078	7
scaffold00115	7
scaffold00129	7
scaffold00134	7
scaffold00245	7
scaffold00251	7
scaffold00253	7
scaffold00292	7
scaffold00303	7
scaffold00322	7	+
scaffold00325	7
scaffold00334	7	+
scaffold00339	7
scaffold00426	7	+
scaffold00462	7
scaffold00484	7
scaffold00512	7
scaffold00530	7
scaffold00536	7
scaffold00550	7		+
scaffold00577	7
scaffold00598	7		+
scaffold00614	7
scaffold00651	7
scaffold00664	7		+
scaffold00732	7
scaffold00770	7	+
scaffold00822	7
scaffold00890	7
scaffold01073	7
scaffold01155	7		+
scaffold01374	7
scaffold01394	7		+
scaffold01421	7		+
scaffold01538	7		+
scaffold01670	7		+
scaffold01728	7
scaffold01767	7
scaffold02362	7		+
scaffold02740	7		+
scaffold07893	7		+
scaffold132442	7		+
scaffold21541	7		+
scaffold22043	7		+
scaffold26390	7		+
scaffold33749	7		+
scaffold34170	7		+
scaffold39360	7		+
scaffold41434	7		+
scaffold60572	7		+
scaffold99177	7		+
scaffold00009	8
scaffold00013	8
scaffold00050	8
scaffold00083	8
scaffold00187	8	+
scaffold00200	8		+
scaffold00202	8
scaffold00203	8
scaffold00205	8
scaffold00236	8
scaffold00246	8
scaffold00252	8
scaffold00255	8
scaffold00265	8
scaffold00327	8
scaffold00333	8
scaffold00372	8
scaffold00441	8
scaffold00447	8
scaffold00452	8
scaffold00494	8
scaffold00517	8		+
scaffold00522	8
scaffold00527	8
scaffold00543	8
scaffold00595	8
scaffold00596	8
scaffold00649	8
scaffold00756	8	+
scaffold00779	8	+
scaffold00824	8
scaffold00876	8
scaffold00911	8		+
scaffold00952	8
scaffold01011	8
scaffold01064	8
scaffold01123	8
scaffold01127	8
scaffold01159	8
scaffold01179	8
scaffold01185	8		+
scaffold01204	8
scaffold01214	8
scaffold01311	8
scaffold01376	8	+
scaffold01485	8		+
scaffold01488	8
scaffold01823	8		+
scaffold01878	8		+
scaffold02252	8		+
scaffold02476	8
scaffold02483	8	+
scaffold03411	8		+
scaffold06124	8		+
scaffold10029	8
scaffold103037	8		+
scaffold120448	8		+
scaffold131448	8		+
scaffold15172	8		+
scaffold26779	8		+
scaffold43256	8		+
scaffold57522	8		+
scaffold85142	8		+
scaffold88249	8		+
scaffold00040	9
scaffold00041	9
scaffold00100	9
scaffold00121	9
scaffold00128	9
scaffold00136	9
scaffold00146	9
scaffold00150	9
scaffold00159	9
scaffold00190	9	+
scaffold00230	9	+
scaffold00239	9
scaffold00247	9	+
scaffold00259	9
scaffold00267	9		+
scaffold00279	9
scaffold00317	9	+
scaffold00363	9
scaffold00365	9
scaffold00398	9
scaffold00422	9		+
scaffold00427	9	+
scaffold00460	9
scaffold00545	9
scaffold00565	9	+
scaffold00570	9
scaffold00589	9	+
scaffold00602	9
scaffold00622	9
scaffold00631	9
scaffold00640	9
scaffold00748	9
scaffold00765	9
scaffold00768	9	+
scaffold00814	9	+
scaffold00819	9
scaffold00910	9
scaffold00923	9
scaffold00964	9
scaffold00977	9		+
scaffold00978	9
scaffold00998	9
scaffold01019	9
scaffold01029	9
scaffold01175	9
scaffold01176	9
scaffold01280	9		+
scaffold01769	9
scaffold01795	9
scaffold01855	9		+
scaffold01861	9		+
scaffold02122	9		+
scaffold02203	9		+
scaffold02226	9
scaffold02276	9		+
scaffold02384	9
scaffold02529	9		+
scaffold03129	9		+
scaffold03818	9		+
scaffold03883	9		+
scaffold06078	9		+
scaffold09040	9		+
scaffold12040	9		+
scaffold128323	9		+
scaffold18007	9		+
scaffold18660	9		+
scaffold24791	9		+
scaffold35227	9		+
scaffold50819	9		+
scaffold74823	9		+
scaffold86747	9		+
scaffold00018	10
scaffold00065	10
scaffold00116	10
scaffold00170	10
scaffold00204	10
scaffold00219	10
scaffold00237	10
scaffold00278	10
scaffold00284	10
scaffold00295	10
scaffold00313	10
scaffold00314	10
scaffold00347	10
scaffold00348	10
scaffold00376	10
scaffold00389	10	+
scaffold00399	10	+
scaffold00432	10
scaffold00445	10
scaffold00540	10
scaffold00576	10	+
scaffold00653	10
scaffold00697	10		+
scaffold00703	10
scaffold00714	10
scaffold00741	10
scaffold00918	10
scaffold01065	10		+
scaffold01142	10
scaffold01145	10
scaffold01169	10
scaffold01177	10
scaffold01259	10
scaffold01276	10		+
scaffold01282	10
scaffold01303	10
scaffold01350	10		+
scaffold01377	10
scaffold01553	10
scaffold01555	10
scaffold01615	10
scaffold01979	10		+
scaffold02110	10
scaffold02114	10		+
scaffold02144	10
scaffold02176	10
scaffold02249	10
scaffold02337	10		+
scaffold02343	10		+
scaffold02381	10
scaffold02403	10		+
scaffold02711	10		+
scaffold02760	10		+
scaffold03329	10		+
scaffold03441	10		+
scaffold04402	10		+
scaffold04540	10		+
scaffold04910	10		+
scaffold06349	10		+
scaffold08288	10		+
scaffold09001	10		+
scaffold12557	10		+
scaffold19115	10		+
scaffold20429	10		+
scaffold20587	10		+
scaffold44467	10		+
scaffold53539	10		+
scaffold66404	10		+
scaffold79937	10		+
scaffold00064	11
scaffold00071	11
scaffold00113	11
scaffold00126	11
scaffold00131	11
scaffold00135	11
scaffold00140	11
scaffold00198	11
scaffold00216	11	+
scaffold00291	11
scaffold00307	11
scaffold00336	11
scaffold00404	11
scaffold00409	11
scaffold00413	11
scaffold00442	11
scaffold00448	11		+
scaffold00457	11	+
scaffold00470	11
scaffold00473	11
scaffold00487	11	+
scaffold00496	11
scaffold00590	11
scaffold00594	11
scaffold00740	11
scaffold00742	11		+
scaffold00745	11
scaffold00776	11
scaffold00787	11
scaffold00788	11		+
scaffold00791	11
scaffold00812	11		+
scaffold00912	11		+
scaffold00913	11		+
scaffold00931	11
scaffold00965	11
scaffold00992	11		+
scaffold00999	11
scaffold01138	11
scaffold01170	11
scaffold01248	11
scaffold01297	11		+
scaffold01299	11		+
scaffold01353	11
scaffold01439	11
scaffold01443	11
scaffold01454	11
scaffold01688	11
scaffold01712	11		+
scaffold01950	11		+
scaffold02006	11
scaffold02041	11		+
scaffold02171	11		+
scaffold02253	11
scaffold02344	11
scaffold02439	11
scaffold02454	11		+
scaffold02818	11	+
scaffold02976	11		+
scaffold05857	11		+
scaffold06597	11		+
scaffold110395	11		+
scaffold12396	11		+
scaffold13754	11		+
scaffold14621	11		+
scaffold21962	11		+
scaffold28881	11		+
scaffold47777	11		+
scaffold64625	11		+
scaffold98871	11		+
scaffold00028	12
scaffold00061	12	+
scaffold00088	12	+
scaffold00120	12	+
scaffold00130	12
scaffold00151	12
scaffold00154	12
scaffold00163	12
scaffold00193	12
scaffold00226	12
scaffold00256	12
scaffold00306	12
scaffold00345	12
scaffold00358	12
scaffold00379	12
scaffold00387	12
scaffold00491	12
scaffold00815	12
scaffold00866	12		+
scaffold00894	12
scaffold00968	12
scaffold01045	12
scaffold01087	12
scaffold01092	12		+
scaffold01107	12
scaffold01272	12
scaffold01370	12
scaffold01572	12
scaffold01639	12		+
scaffold01664	12
scaffold01691	12
scaffold01779	12		+
scaffold01969	12		+
scaffold02194	12		+
scaffold02246	12		+
scaffold02408	12
scaffold02746	12		+
scaffold02804	12	+
scaffold02815	12
scaffold03338	12		+
scaffold03443	12		+
scaffold05302	12		+
scaffold05342	12		+
scaffold07396	12		+
scaffold113171	12		+
scaffold11329	12		+
scaffold18064	12		+
scaffold68041	12		+
scaffold86864	12		+
scaffold00003	13
scaffold00019	13
scaffold00022	13
scaffold00032	13
scaffold00048	13
scaffold00074	13	+
scaffold00095	13
scaffold00117	13
scaffold00141	13	+
scaffold00165	13
scaffold00197	13
scaffold00244	13
scaffold00250	13
scaffold00264	13
scaffold00266	13	+
scaffold00281	13
scaffold00323	13
scaffold00418	13
scaffold00521	13
scaffold00562	13
scaffold00573	13
scaffold00586	13	+
scaffold00608	13
scaffold00716	13
scaffold00758	13		+
scaffold00797	13		+
scaffold00848	13		+
scaffold00856	13
scaffold00858	13
scaffold00896	13
scaffold00953	13
scaffold00991	13		+
scaffold01023	13		+
scaffold01031	13
scaffold01037	13		+
scaffold01211	13
scaffold01252	13		+
scaffold01275	13		+
scaffold01446	13
scaffold01448	13		+
scaffold01456	13
scaffold01644	13		+
scaffold01682	13
scaffold01814	13		+
scaffold01978	13
scaffold02188	13		+
scaffold02236	13
scaffold02600	13		+
scaffold02638	13		+
scaffold02736	13		+
scaffold03014	13		+
scaffold03850	13		+
scaffold09102	13		+
scaffold107399	13		+
scaffold115069	13		+
scaffold12050	13		+
scaffold12659	13	+
scaffold138508	13		+
scaffold13968	13		+
scaffold20100	13		+
scaffold21210	13		+
scaffold21524	13		+
scaffold28619	13	+
scaffold28969	13		+
scaffold38138	13		+
scaffold49071	13		+
scaffold51083	13		+
scaffold54536	13		+
scaffold60054	13		+
scaffold70674	13		+
scaffold00002	14
scaffold00093	14
scaffold00097	14
scaffold00157	14
scaffold00177	14
scaffold00183	14
scaffold00206	14
scaffold00221	14
scaffold00223	14
scaffold00228	14
scaffold00319	14	+
scaffold00349	14
scaffold00456	14
scaffold00506	14	+
scaffold00544	14	+
scaffold00612	14		+
scaffold00753	14
scaffold00872	14
scaffold00882	14
scaffold00888	14
scaffold00926	14
scaffold01035	14
scaffold01196	14
scaffold01253	14
scaffold01313	14
scaffold01340	14
scaffold01442	14
scaffold01509	14
scaffold01600	14		+
scaffold01654	14
scaffold01707	14
scaffold01813	14
scaffold02170	14
scaffold02282	14		+
scaffold02333	14
scaffold03597	14		+
scaffold03916	14		+
scaffold04170	14		+
scaffold26415	14		+
scaffold40573	14		+
scaffold52400	14		+
scaffold65873	14		+
scaffold83575	14		+
scaffold87503	14		+
scaffold00010	15
scaffold00011	15
scaffold00015	15
scaffold00017	15
scaffold00020	15
scaffold00029	15
scaffold00035	15
scaffold00043	15
scaffold00051	15
scaffold00054	15
scaffold00055	15	+
scaffold00058	15	+
scaffold00098	15
scaffold00111	15
scaffold00174	15
scaffold00179	15
scaffold00189	15
scaffold00242	15
scaffold00315	15
scaffold00321	15
scaffold00369	15
scaffold00370	15
scaffold00416	15
scaffold00429	15		+
scaffold00481	15
scaffold00482	15
scaffold00486	15
scaffold00499	15
scaffold00504	15
scaffold00507	15		+
scaffold00509	15
scaffold00552	15
scaffold00558	15
scaffold00567	15
scaffold00580	15
scaffold00618	15
scaffold00626	15
scaffold00647	15
scaffold00674	15
scaffold00690	15		+
scaffold00723	15
scaffold00739	15
scaffold00804	15
scaffold00831	15
scaffold00833	15
scaffold00868	15
scaffold00878	15
scaffold00898	15
scaffold00904	15
scaffold00924	15
scaffold00938	15
scaffold01044	15
scaffold01046	15
scaffold01096	15
scaffold01113	15
scaffold01168	15		+
scaffold01174	15
scaffold01216	15
scaffold01233	15		+
scaffold01287	15
scaffold01305	15		+
scaffold01440	15
scaffold01536	15
scaffold01616	15		+
scaffold01678	15
scaffold01735	15
scaffold01749	15
scaffold01768	15
scaffold01774	15		+
scaffold01877	15
scaffold01934	15
scaffold01959	15
scaffold01995	15		+
scaffold02325	15		+
scaffold02499	15		+
scaffold03600	15		+
scaffold03624	15		+
scaffold07595	15		+
scaffold104133	15		+
scaffold105271	15		+
scaffold10894	15		+
scaffold11449	15		+
scaffold13563	15		+
scaffold23626	15		+
scaffold26342	15		+
scaffold28097	15		+
scaffold35727	15
scaffold37122	15		+
scaffold39079	15		+
scaffold43147	15		+
scaffold78840	15		+
scaffold00085	16
scaffold00104	16
scaffold00160	16
scaffold00172	16
scaffold00191	16	+
scaffold00268	16
scaffold00300	16
scaffold00309	16
scaffold00356	16
scaffold00546	16
scaffold00556	16
scaffold00662	16
scaffold00738	16		+
scaffold00807	16
scaffold00825	16		+
scaffold00950	16
scaffold00957	16		+
scaffold00973	16
scaffold01024	16		+
scaffold01085	16		+
scaffold01132	16
scaffold01181	16
scaffold01208	16
scaffold01268	16
scaffold01328	16
scaffold01361	16	+
scaffold01493	16
scaffold01891	16		+
scaffold02609	16		+
scaffold02766	16		+
scaffold02882	16		+
scaffold04371	16		+
scaffold13291	16		+
scaffold16250	16		+
scaffold40633	16		+
scaffold42941	16		+
scaffold49928	16		+
scaffold55453	16		+
scaffold56373	16		+
scaffold00024	17
scaffold00036	17
scaffold00067	17
scaffold00108	17	+
scaffold00122	17
scaffold00149	17
scaffold00166	17
scaffold00195	17
scaffold00213	17
scaffold00232	17
scaffold00260	17
scaffold00271	17
scaffold00296	17
scaffold00304	17
scaffold00305	17
scaffold00364	17
scaffold00388	17
scaffold00401	17
scaffold00405	17
scaffold00461	17
scaffold00463	17
scaffold00483	17
scaffold00493	17
scaffold00497	17
scaffold00551	17
scaffold00553	17
scaffold00563	17
scaffold00588	17
scaffold00680	17
scaffold00773	17
scaffold00778	17
scaffold00823	17
scaffold00841	17
scaffold00877	17
scaffold00939	17
scaffold01032	17
scaffold01077	17
scaffold01086	17
scaffold01236	17
scaffold01242	17		+
scaffold01271	17
scaffold01336	17
scaffold01347	17
scaffold01477	17
scaffold01486	17
scaffold01709	17
scaffold01750	17
scaffold01786	17
scaffold01825	17		+
scaffold01835	17
scaffold02102	17
scaffold02124	17
scaffold02147	17
scaffold02386	17		+
scaffold02928	17
scaffold02939	17
scaffold03379	17		+
scaffold03409	17		+
scaffold03590	17		+
scaffold03841	17		+
scaffold06358	17		+
scaffold113630	17		+
scaffold127737	17		+
scaffold129766	17		+
scaffold134610	17		+
scaffold19856	17		+
scaffold23746	17		+
scaffold32537	17		+
scaffold54188	17		+
* Dissimilarity between the scaffold alignment in this study to the previous study (Li et al., 2017)
** New scaffold alignment compare to the previous study (Li et al., 2017)

## Sheet: Supplementary Table 3
Table S3 Neighbor-joining matrix of common SNP alleles within the 21 pear accessions
Cultivar	'1_6'	'36_7'	'37_6'	'Etruska'	'Abate_Fetel '	'Beurre_Hardy'	Bon_Rouge'	'Bosc'	'Cascade'	'Florida_Home'	'Gentile'	'Gorham'	'Highland'	'Harrow_sweet'	'Coscia'	'Lawson'	'Magness'	'Moonglow'	'Red_Clapp'	'Spadona'	'Yali'
'1_6'	0	0.245178	0.246197	0.260784	0.27523	0.271461	0.238214	0.295583	0.291743	0.316947	0.243926	0.301456	0.295855	0.322	0.263878	0.264034	0.295616	0.287106	0.287886	0.243934	0.316492
'36_7'	0.245178	0	0.165462	0.263822	0.266274	0.272577	0.254076	0.291379	0.284244	0.312966	0.263538	0.290142	0.28931	0.311091	0.26474	0.261943	0.297379	0.285666	0.271088	0.260902	0.325784
'37_6'	0.246197	0.165462	0	0.265392	0.269432	0.274925	0.2566	0.294612	0.286905	0.316477	0.26632	0.293404	0.293294	0.315136	0.267965	0.263418	0.300466	0.287576	0.274539	0.263681	0.329829
'Etruska'	0.260784	0.263822	0.265392	0	0.26257	0.258261	0.269319	0.276744	0.279117	0.295446	0.242331	0.281529	0.274891	0.294432	0.220505	0.258374	0.288327	0.270514	0.265609	0.274471	0.307454
'Abate_Fetel '	0.27523	0.266274	0.269432	0.26257	0	0.24753	0.29076	0.245448	0.247775	0.281889	0.262683	0.259757	0.243449	0.268069	0.260963	0.256774	0.252528	0.240489	0.249524	0.295824	0.304015
'Beurre_Hardy'	0.271461	0.272577	0.274925	0.258261	0.24753	0	0.304369	0.258915	0.253213	0.281646	0.272206	0.256839	0.257313	0.269335	0.264835	0.234845	0.250448	0.257281	0.239054	0.312091	0.299931
Bon_Rouge'	0.238214	0.254076	0.2566	0.269319	0.29076	0.304369	0	0.329566	0.321643	0.337758	0.235486	0.324863	0.328035	0.351883	0.259687	0.289442	0.32854	0.318495	0.316742	0.187371	0.330534
'Bosc'	0.295583	0.291379	0.294612	0.276744	0.245448	0.258915	0.329566	0	0.212823	0.306443	0.297857	0.247612	0.14993	0.254264	0.283415	0.266824	0.24796	0.253424	0.234777	0.338299	0.325042
'Cascade'	0.291743	0.284244	0.286905	0.279117	0.247775	0.253213	0.321643	0.212823	0	0.308278	0.292376	0.26044	0.210097	0.258257	0.27337	0.265976	0.24475	0.245369	0.233486	0.329141	0.322074
'Florida_Home'	0.316947	0.312966	0.316477	0.295446	0.281889	0.281646	0.337758	0.306443	0.308278	0	0.3072	0.284685	0.30491	0.310056	0.31009	0.291249	0.270414	0.286365	0.288946	0.345723	0.201518
'Gentile'	0.243926	0.263538	0.26632	0.242331	0.262683	0.272206	0.235486	0.297857	0.292376	0.3072	0	0.299015	0.296015	0.314575	0.25355	0.253793	0.300463	0.28288	0.285431	0.241641	0.30765
'Gorham'	0.301456	0.290142	0.293404	0.281529	0.259757	0.256839	0.324863	0.247612	0.26044	0.284685	0.299015	0	0.244611	0.272258	0.28223	0.269882	0.268197	0.271488	0.242624	0.334224	0.290353
'Highland'	0.295855	0.28931	0.293294	0.274891	0.243449	0.257313	0.328035	0.14993	0.210097	0.30491	0.296015	0.244611	0	0.251165	0.279214	0.265981	0.2484	0.250445	0.234319	0.335726	0.322219
'Harrow_sweet'	0.322	0.311091	0.315136	0.294432	0.268069	0.269335	0.351883	0.254264	0.258257	0.310056	0.314575	0.272258	0.251165	0	0.295963	0.281659	0.285408	0.256185	0.255369	0.366764	0.344379
'Coscia'	0.263878	0.26474	0.267965	0.220505	0.260963	0.264835	0.259687	0.283415	0.27337	0.31009	0.25355	0.28223	0.279214	0.295963	0	0.268636	0.288616	0.275742	0.263041	0.265069	0.321336
'Lawson'	0.264034	0.261943	0.263418	0.258374	0.256774	0.234845	0.289442	0.266824	0.265976	0.291249	0.253793	0.269882	0.265981	0.281659	0.268636	0	0.278035	0.256275	0.242819	0.296401	0.299091
'Magness'	0.295616	0.297379	0.300466	0.288327	0.252528	0.250448	0.32854	0.24796	0.24475	0.270414	0.300463	0.268197	0.2484	0.285408	0.288616	0.278035	0	0.266178	0.25826	0.336676	0.285945
'Moonglow'	0.287106	0.285666	0.287576	0.270514	0.240489	0.257281	0.318495	0.253424	0.245369	0.286365	0.28288	0.271488	0.250445	0.256185	0.275742	0.256275	0.266178	0	0.246938	0.328277	0.31822
'Red_Clapp'	0.287886	0.271088	0.274539	0.265609	0.249524	0.239054	0.316742	0.234777	0.233486	0.288946	0.285431	0.242624	0.234319	0.255369	0.263041	0.242819	0.25826	0.246938	0	0.324254	0.313336
'Spadona'	0.243934	0.260902	0.263681	0.274471	0.295824	0.312091	0.187371	0.338299	0.329141	0.345723	0.241641	0.334224	0.335726	0.366764	0.265069	0.296401	0.336676	0.328277	0.324254	0	0.337997
'Yali'	0.316492	0.325784	0.329829	0.307454	0.304015	0.299931	0.330534	0.325042	0.322074	0.201518	0.30765	0.290353	0.322219	0.344379	0.321336	0.299091	0.285945	0.31822	0.313336	0.337997	0

## Sheet: Supplementary Table 4
Table S4 Association mapping results of significant markers exceeding the permutation test for chilling requirements of 21 Pyrus spp. accessions carried by MLM analysis
Marker name (RAW)*	Marker name (genetic map)**	Chromosome	Genetic Position (cM)	P value***P value***P value***	R2 **** R2 **** R2 ****
S1_71770889	marker3937	5	40.3	5e-05	0.67
S1_114905175	marker5935	5	78.7	0.04	0.29
S1_663232	marker81	5	87.2	0.03	0.33
S1_182931277	marker8573	5	14.4	0.003	0.49
S1_125466427	marker6474	5	/	0.004	0.47
S1_95753235	marker4935	6	31.4	0.006	0.43
S1_256839012	marker10961	8	/	0.003	0.37
S1_256839040	marker10962	8	/	0.003	0.37
S1_256839041	marker10963	8	/	0.003	0.37
S1_256839060	marker10974	8	20.4	0.03	0.5
S1_256903078	marker10971	8	/	0.04	0.29
S1_256921681	marker10975	8	/	0.02	0.27
S1_256921685	marker10976	8	/	0.02	0.27
S1_348981449	marker13451	8	44.5	0.0007	0.55
S1_348981474	marker13452	8	/	5e-06	0.68
S1_50863271	marker3147	8	48.5	5e-06	0.68
S1_57843132	marker3395	8	60.6	0.006	0.34
S1_155696128	marker7612	8	/	0.005	0.44
S1_155696507	marker7613	8	/	0.005	0.44
S1_197146289	marker9139	8	58.5	0.03	0.33
S1_197146331	marker9142	8	58.7	0.03	0.33
S1_256689205	no name	8	/	0.02	0.27
S1_256689244	no name	8	/	0.02	0.27
S1_256689245	no name	8	/	0.02	0.27
S1_256693856	no name	8	/	0.03	0.32
S1_256693888	no name	8	/	0.03	0.32
S1_256839129	no name	8	/	0.04	0.3
S1_256842548	no name	8	/	0.02	0.25
S1_256876401	no name	8	/	0.05	0.28
S1_256911602	no name	8	/	0.02	0.34
S1_257172882	no name	8	/	0.05	0.29
S1_299024458	marker12049	9	/	0.05	0.29
S1_299196051	marker12068	9	/	0.02	0.25
S1_299340108	marker12083	9	4.8	0.01	0.39
S1_399290170	marker14485	9	/	0.004	0.46
S1_151520719	marker7443	9	19.2	0.004	0.36
S1_151973273	marker7490	9	21.3	0.03	0.23
S1_211149222	marker9587	9	/	0.02	0.24
S1_269581789	marker11324	10	/	0.005	0.45
S1_253579542	marker10892	11	/	6e-05	0.66
S1_51842354	marker3159	13	24.5	1e-05	0.72
S1_142860952	marker7172	13	/	0.007	0.42
S1_28854535	marker1789	14	11.1	2e-05	0.7
S1_276927010	marker11484	15	58.3	0.001	0.52
S1_63143892	marker3542	15	65.2	0.04	0.21
S1_148473316	marker7313	15	/	0.005	0.44
S1_217994034	marker9855	15	62.5	0.04	0.21
S1_234051998	marker10366	15	/	0.04	0.3
S1_218125306	marker9858	15	/	0.005	0.44
S1_187068575	marker8804	16	/	0.0006	0.47
S1_106932015	marker5500	16	/	0.0006	0.47
S1_449600827	marker15325	17	/	0.03	0.32
* Markers were named after raw data SNP calling according to their physical position within the scaffold (total of 241,980 SNPs).
**Markers that were obtained after the F1 population SNP calling, prior to genetic map construction (total of 16,348 SNPs). Therefore, markers that were filtered have no code name.
*** P value of the MLM analysis. All markers presented here are < 0.05 after the permutation test.
**** Phenotypic variances of the cultivars explained by the marker.
/ = SNPs that were not align to the genetic map but were included for the accessions SNPs.
